# Supplementary material for: OTULIN inhibits RIPK1-mediated keratinocyte necroptosis to prevent skin inflammation in mice
Source: Nat Commun. 2021 Oct 8;12:5912. doi: 10.1038/s41467-021-25945-1 (PMC8501112; doi:10.1038/s41467-021-25945-1)
Supplement: Supplementary file 4 — Source Data [file 41467_2021_25945_MOESM4_ESM.xlsx]

## Sheet: 1d
EnsemblID	GeneSymbol	log2FoldChange	pvalue	padj
ENSMUSG00000034459	Ifit1	1.88333	1.44048e-07	0.00236999
ENSMUSG00000010601	Apol7a	1.88999	2.36396e-07	0.00236999
ENSMUSG00000079017	Ifi27l2a	1.20379	6.80464e-06	0.0356461
ENSMUSG00000111713		5.15999	7.40479e-06	0.0356461
ENSMUSG00000025492	Ifitm3	0.629574	8.88885e-06	0.0356461
ENSMUSG00000025153	Fasn	0.656078	1.31165e-05	0.0438332
ENSMUSG00000033355	Rtp4	1.64175	1.71934e-05	0.0492492
ENSMUSG00000029561	Oasl2	1.56559	2.95808e-05	0.0741405
ENSMUSG00000002325	Irf9	0.707582	4.73608e-05	0.105515
ENSMUSG00000037921	Ddx60	1.4825	7.53886e-05	0.151162
ENSMUSG00000085069	Prdm16os	-4.20551	0.000134282	0.244771
ENSMUSG00000021135	Slc10a1	-4.50274	0.000169942	0.283959
ENSMUSG00000024079	Eif2ak2	0.870406	0.000219032	0.319972
ENSMUSG00000020641	Rsad2	1.08829	0.000225572	0.319972
ENSMUSG00000020917	Acly	0.392916	0.000239848	0.319972
ENSMUSG00000026088	Mitd1	0.572587	0.000269513	0.319972
ENSMUSG00000025498	Irf7	1.33554	0.000271285	0.319972
ENSMUSG00000082361	Btc	-0.451859	0.000765649	0.826702
ENSMUSG00000028037	Ifi44	1.34013	0.00078337	0.826702
ENSMUSG00000096001	2610528A11Rik	2.67947	0.000892159	0.890125
ENSMUSG00000038482	Tfdp1	1.13452	0.000932254	0.890125
ENSMUSG00000035692	Isg15	2.80065	0.000991785	0.903922
ENSMUSG00000021957	Tkt	0.435578	0.00107357	0.935921
ENSMUSG00000117621		0.723366	0.00124753	0.999468
ENSMUSG00000057346	Apol9a	3.95917	0.00130474	0.999468
ENSMUSG00000029482	Aacs	0.57949	0.00142658	0.999468
ENSMUSG00000005779	Psmb4	0.326609	0.00176845	0.999468
ENSMUSG00000029427	Zcchc8	-0.412382	0.00177382	0.999468
ENSMUSG00000113973		-4.21485	0.00178579	0.999468
ENSMUSG00000046718	Bst2	1.3282	0.00204943	0.999468
ENSMUSG00000021270	Hsp90aa1	0.449499	0.00228213	0.999468
ENSMUSG00000086822	5330413P13Rik	-3.74351	0.00229974	0.999468
ENSMUSG00000027401	Tgm3	-0.813956	0.00243978	0.999468
ENSMUSG00000035885	Cox8a	0.371336	0.00268331	0.999468
ENSMUSG00000026308	Klhl30	0.724692	0.00275939	0.999468
ENSMUSG00000041378	Cldn5	-0.937768	0.00280233	0.999468
ENSMUSG00000022247	Brix1	0.497293	0.00291734	0.999468
ENSMUSG00000066643	Wdr35	0.690144	0.00294434	0.999468
ENSMUSG00000024892	Pcx	0.632149	0.00298092	0.999468
ENSMUSG00000027951	Adar	0.615644	0.00305765	0.999468
ENSMUSG00000023055	Calcoco1	-0.598588	0.00307162	0.999468
ENSMUSG00000109642		-0.967542	0.00320804	0.999468
ENSMUSG00000024231	Cul2	0.531022	0.00332163	0.999468
ENSMUSG00000000983	Wfdc18	-1.69612	0.00342856	0.999468
ENSMUSG00000032733	Snx33	-0.717118	0.00346121	0.999468
ENSMUSG00000068246	Apol9b	3.75978	0.0034894	0.999468
ENSMUSG00000096727	Psmb9	0.763409	0.00353976	0.999468
ENSMUSG00000007379	Dennd2c	0.548013	0.00357302	0.999468
ENSMUSG00000041046	Ramp3	-0.924932	0.00361405	0.999468
ENSMUSG00000112000		1.10665	0.00385504	0.999468
ENSMUSG00000026896	Ifih1	0.704747	0.00392583	0.999468
ENSMUSG00000005470	Asf1b	0.867896	0.00400723	0.999468
ENSMUSG00000031379	Pir	-0.849346	0.00403078	0.999468
ENSMUSG00000046909	Tefm	1.16833	0.00420134	0.999468
ENSMUSG00000030096	Slc6a6	-0.461832	0.00433354	0.999468
ENSMUSG00000026196	Bard1	1.2024	0.00439611	0.999468
ENSMUSG00000009772	Nuak2	-0.684665	0.00457197	0.999468
ENSMUSG00000022186	Oxct1	0.301681	0.00469328	0.999468
ENSMUSG00000102391		-1.49968	0.00470346	0.999468
ENSMUSG00000030921	Trim30a	0.490313	0.00471455	0.999468
ENSMUSG00000110187		-1.19896	0.00478473	0.999468
ENSMUSG00000106030		1.11116	0.004943	0.999468
ENSMUSG00000022792	Yars2	0.834191	0.00496585	0.999468
ENSMUSG00000048706	Lurap1l	-0.745236	0.00523162	0.999468
ENSMUSG00000098098	Bvht	-1.01335	0.00524856	0.999468
ENSMUSG00000085078	C030013C21Rik	-1.11965	0.00529148	0.999468
ENSMUSG00000040033	Stat2	0.589498	0.00530995	0.999468
ENSMUSG00000032322	Pstpip1	1.27359	0.00534243	0.999468
ENSMUSG00000035772	Mrps2	0.510326	0.00547006	0.999468
ENSMUSG00000019977	Hbs1l	0.389396	0.00560136	0.999468
ENSMUSG00000079025	Gsdmc	2.4294	0.0057178	0.999468
ENSMUSG00000033313	Fbxl8	-1.31952	0.00575514	0.999468
ENSMUSG00000041449		-1.17774	0.00590451	0.999468
ENSMUSG00000109122		3.49744	0.00602657	0.999468
ENSMUSG00000020027	Socs2	0.532951	0.00611271	0.999468
ENSMUSG00000026131	Dst	-0.244677	0.00618566	0.999468
ENSMUSG00000000827	Tpd52l2	0.385447	0.00619735	0.999468
ENSMUSG00000116593		-1.43516	0.00637646	0.999468
ENSMUSG00000054046	Klk13	1.67182	0.00643084	0.999468
ENSMUSG00000014980	Tsen15	0.734737	0.00644355	0.999468
ENSMUSG00000039166	Akap7	-0.385869	0.0069428	0.999468
ENSMUSG00000056569	Mpz	0.323862	0.00698267	0.999468
ENSMUSG00000021048	Mthfd1	0.585368	0.00707366	0.999468
ENSMUSG00000024793	Tnfrsf25	1.0898	0.00707723	0.999468
ENSMUSG00000030107	Usp18	1.08936	0.00753933	0.999468
ENSMUSG00000025265	Fgd1	-0.696889	0.00769312	0.999468
ENSMUSG00000075701	Selenos	0.250584	0.00777344	0.999468
ENSMUSG00000027605	Acss2	0.546523	0.00789356	0.999468
ENSMUSG00000049439	Cyp20a1	0.608043	0.00823182	0.999468
ENSMUSG00000049214	Skint7	-0.564389	0.00830371	0.999468
ENSMUSG00000084304		-0.631899	0.008315	0.999468
ENSMUSG00000087589		1.76476	0.00838493	0.999468
ENSMUSG00000111004		3.60985	0.0084989	0.999468
ENSMUSG00000030298	Sec13	0.438914	0.00904024	0.999468
ENSMUSG00000063297	Luzp2	3.25829	0.00910358	0.999468
ENSMUSG00000018217	Pmp22	0.334948	0.00914702	0.999468
ENSMUSG00000044465	Fam160a2	0.448932	0.00918375	0.999468
ENSMUSG00000029798	Herc6	0.614655	0.00922656	0.999468
ENSMUSG00000030616	Sytl2	-0.900386	0.00934909	0.999468
ENSMUSG00000032783	Troap	1.02903	0.00937223	0.999468
ENSMUSG00000109206		-1.17816	0.00938138	0.999468
ENSMUSG00000059027		1.21155	0.00941001	0.999468
ENSMUSG00000057409	Zfp53	-1.0957	0.00941242	0.999468
ENSMUSG00000018604	Tbx3	-0.605205	0.00945936	0.999468
ENSMUSG00000102982		-3.68128	0.00949193	0.999468
ENSMUSG00000052305	Hbb-b1	0.592208	0.00950892	0.999468
ENSMUSG00000105726		-0.906456	0.00953062	0.999468
ENSMUSG00000104848	LOC115485872	-3.54913	0.00961649	0.999468
ENSMUSG00000077630	LOC115485872	-3.54913	0.00961649	0.999468
ENSMUSG00000017588	Krt27	-3.69097	0.00964289	0.999468
ENSMUSG00000081049		1.94933	0.00970531	0.999468
ENSMUSG00000014932	Yes1	-0.579839	0.00984302	0.999468
ENSMUSG00000031604	Msmo1	0.304023	0.00994351	0.999468
ENSMUSG00000046095	Krt32	-0.503145	0.00994397	0.999468
ENSMUSG00000061232	H2-K1	0.362325	0.0100703	0.999468
ENSMUSG00000110635		-1.35059	0.0101569	0.999468
ENSMUSG00000103808		-0.517838	0.0101756	0.999468
ENSMUSG00000034422	Parp14	0.448651	0.0102489	0.999468
ENSMUSG00000097666		-3.67962	0.0103371	0.999468
ENSMUSG00000116549		3.27561	0.0103415	0.999468
ENSMUSG00000028393	Alad	0.452689	0.0103809	0.999468
ENSMUSG00000108693		-1.67796	0.0105291	0.999468
ENSMUSG00000036908	Unc93b1	-0.479451	0.0107289	0.999468
ENSMUSG00000026942	Traf2	0.738626	0.010752	0.999468
ENSMUSG00000030544	Mesp1	-2.59492	0.0109208	0.999468
ENSMUSG00000084834	4930565N06Rik	-2.61902	0.0109655	0.999468
ENSMUSG00000027908	Tchhl1	-2.01539	0.0110165	0.999468
ENSMUSG00000112914		3.75434	0.0112128	0.999468
ENSMUSG00000103649		-3.19692	0.011275	0.999468
ENSMUSG00000022843	Clcn2	-1.14695	0.011595	0.999468
ENSMUSG00000089292		-1.16938	0.0116086	0.999468
ENSMUSG00000026104	Stat1	0.529387	0.0116547	0.999468
ENSMUSG00000085793	Lin52	1.71337	0.011725	0.999468
ENSMUSG00000038637	Lrrc56	1.16028	0.0120393	0.999468
ENSMUSG00000056856	Jakmip3	3.39013	0.0122372	0.999468
ENSMUSG00000073411	H2-D1	0.357417	0.0122447	0.999468
ENSMUSG00000104291		0.778831	0.012254	0.999468
ENSMUSG00000018733	Pex12	0.789222	0.0125119	0.999468
ENSMUSG00000033327	Tnxb	-0.453828	0.0128077	0.999468
ENSMUSG00000031453	Rasa3	0.377635	0.0129623	0.999468
ENSMUSG00000042157	Sprr2i	3.70449	0.0132725	0.999468
ENSMUSG00000111915	Gm3285	-3.68698	0.0135356	0.999468
ENSMUSG00000083819		-2.36855	0.0136331	0.999468
ENSMUSG00000103201		-3.53855	0.0138315	0.999468
ENSMUSG00000032558	Nphp3	-0.868014	0.0139267	0.999468
ENSMUSG00000033209	Ttc28	-0.329745	0.0139379	0.999468
ENSMUSG00000034226	Rhov	-0.600437	0.0139728	0.999468
ENSMUSG00000117042	2700054A10Rik	-3.232	0.0139758	0.999468
ENSMUSG00000059956	Serpinb12	0.826041	0.0140525	0.999468
ENSMUSG00000073409	H2-Q6	1.31162	0.0141061	0.999468
ENSMUSG00000028138	Adh5	0.428727	0.0141595	0.999468
ENSMUSG00000027487	Cdk5rap1	0.518035	0.0141649	0.999468
ENSMUSG00000071014	Ndufb6	0.424955	0.0144251	0.999468
ENSMUSG00000063049	Ing2	-0.390663	0.0147192	0.999468
ENSMUSG00000097852	4933405D12Rik	3.17479	0.0148579	0.999468
ENSMUSG00000067276	Capn6	1.18117	0.0149864	0.999468
ENSMUSG00000020089	Ppa1	0.353355	0.0150036	0.999468
ENSMUSG00000086773		-0.968664	0.0151037	0.999468
ENSMUSG00000044393	Dsg2	-0.472272	0.0152517	0.999468
ENSMUSG00000091618	H60c	0.649656	0.0154182	0.999468
ENSMUSG00000049588	Ccdc69	0.994717	0.0154238	0.999468
ENSMUSG00000084261		-3.31026	0.0154763	0.999468
ENSMUSG00000035896	Rnase1	0.706147	0.0155361	0.999468
ENSMUSG00000093587		1.23736	0.0155638	0.999468
ENSMUSG00000099851		-0.61202	0.0155937	0.999468
ENSMUSG00000056468	5730596B20Rik	-1.21168	0.0159166	0.999468
ENSMUSG00000021670	Hmgcr	0.423791	0.0159676	0.999468
ENSMUSG00000077450	Rab11b	-0.251688	0.0159792	0.999468
ENSMUSG00000108633		-0.437282	0.0159832	0.999468
ENSMUSG00000000805	Car4	-0.992275	0.0160323	0.999468
ENSMUSG00000057596	Trim30d	0.517059	0.0160333	0.999468
ENSMUSG00000099354	1700124L16Rik	-2.08312	0.016137	0.999468
ENSMUSG00000040715	Rsc1a1	2.92033	0.0161439	0.999468
ENSMUSG00000078588	Ccdc24	-0.397345	0.0162405	0.999468
ENSMUSG00000046160	Olig1	2.20063	0.0167282	0.999468
ENSMUSG00000078153	Psme2b	0.444217	0.0167632	0.999468
ENSMUSG00000031951	Tmem231	0.587713	0.0168003	0.999468
ENSMUSG00000003273	Car11	-0.985161	0.0168148	0.999468
ENSMUSG00000048013	Krt35	-2.34983	0.0168641	0.999468
ENSMUSG00000047719	Ubiad1	0.703979	0.0169095	0.999468
ENSMUSG00000028139	Riiad1	-1.65838	0.0169272	0.999468
ENSMUSG00000091212	Krtap11-1	-2.14307	0.0170327	0.999468
ENSMUSG00000093912	Mir3470b	-2.70441	0.0170362	0.999468
ENSMUSG00000041654	Slc39a11	0.376097	0.0171381	0.999468
ENSMUSG00000105771		3.59577	0.0172877	0.999468
ENSMUSG00000064215	Ifi27	0.497935	0.0178146	0.999468
ENSMUSG00000019923	Zwint	0.400464	0.0180073	0.999468
ENSMUSG00000020532	Acaca	0.382254	0.0180594	0.999468
ENSMUSG00000114404	Gm40915	-1.52143	0.0180648	0.999468
ENSMUSG00000113940		1.91825	0.0181498	0.999468
ENSMUSG00000021704	Mtx3	0.836795	0.0181499	0.999468
ENSMUSG00000066894	Vsig10	-0.562841	0.0182259	0.999468
ENSMUSG00000027955	Gask1b	0.385137	0.0183471	0.999468
ENSMUSG00000023832	Acat2	0.378893	0.0187262	0.999468
ENSMUSG00000056290	Ms4a4b	1.67275	0.0187986	0.999468
ENSMUSG00000028744	Pqlc2	-0.617969	0.0190088	0.999468
ENSMUSG00000064917	LOC115488275	3.48745	0.0190838	0.999468
ENSMUSG00000102457		-2.97623	0.0191471	0.999468
ENSMUSG00000017830	Dhx58	1.5671	0.0191786	0.999468
ENSMUSG00000024983	Vti1a	-0.357376	0.0194434	0.999468
ENSMUSG00000038954	Supt3	-0.640596	0.0195138	0.999468
ENSMUSG00000108126		-1.14286	0.0198053	0.999468
ENSMUSG00000097610	A930012L18Rik	0.7362	0.0198465	0.999468
ENSMUSG00000033970	Rfc3	0.532352	0.019873	0.999468
ENSMUSG00000070473	Cldn3	-0.584018	0.0201068	0.999468
ENSMUSG00000049404	Rarres1	0.404575	0.0202286	0.999468
ENSMUSG00000046070	Igfals	1.05097	0.0202536	0.999468
ENSMUSG00000101210		3.48745	0.0204151	0.999468
ENSMUSG00000038507	Parp12	0.586455	0.0207851	0.999468
ENSMUSG00000047692		-0.69915	0.0208969	0.999468
ENSMUSG00000035165	Kcne3	-1.28173	0.0209278	0.999468
ENSMUSG00000063447	Ube2d2b	3.14532	0.0211099	0.999468
ENSMUSG00000032327	Stra6	1.76507	0.0211741	0.999468
ENSMUSG00000090698	Apold1	-0.552294	0.0213644	0.999468
ENSMUSG00000031924	Cyb5b	0.296353	0.0213676	0.999468
ENSMUSG00000026142	Rhbdd1	-0.464842	0.0214741	0.999468
ENSMUSG00000028563	Tm2d1	-0.799102	0.0215201	0.999468
ENSMUSG00000100130		0.646498	0.021844	0.999468
ENSMUSG00000086442		-1.14889	0.0219372	0.999468
ENSMUSG00000030330	Ing4	-0.327583	0.0219638	0.999468
ENSMUSG00000046402	Rbp1	0.402405	0.0219939	0.999468
ENSMUSG00000071862	Lrrtm2	-0.739094	0.0220314	0.999468
ENSMUSG00000052296	Ppp6r1	-0.330867	0.0220928	0.999468
ENSMUSG00000084890	A830036E02Rik	-1.18477	0.0221147	0.999468
ENSMUSG00000100104		1.36958	0.0223233	0.999468
ENSMUSG00000035121	Neil2	-1.05718	0.0223446	0.999468
ENSMUSG00000085875		-1.43209	0.0223739	0.999468
ENSMUSG00000028270	Gbp2	0.521278	0.0223875	0.999468
ENSMUSG00000107286		-0.318464	0.0225643	0.999468
ENSMUSG00000038279	Nop2	0.519097	0.0226572	0.999468
ENSMUSG00000104976		3.05485	0.0230886	0.999468
ENSMUSG00000028807	Zbtb8a	0.619945	0.0232282	0.999468
ENSMUSG00000029447	Cct6a	0.241412	0.0234093	0.999468
ENSMUSG00000021357	Exoc2	0.571971	0.0236568	0.999468
ENSMUSG00000028341	Nr4a3	1.10082	0.0236857	0.999468
ENSMUSG00000037129	Tmprss13	-0.345758	0.0238691	0.999468
ENSMUSG00000031760	Mt3	2.03251	0.0238939	0.999468
ENSMUSG00000035476	Tab3	0.602147	0.0239192	0.999468
ENSMUSG00000022801	Lrch3	-0.37825	0.0239589	0.999468
ENSMUSG00000024900	Cpt1a	-0.37539	0.0241858	0.999468
ENSMUSG00000041607	Mbp	0.306464	0.0243333	0.999468
ENSMUSG00000043925	Olfr544	3.62294	0.024338	0.999468
ENSMUSG00000117418		-3.59913	0.0248607	0.999468
ENSMUSG00000071653	1810009A15Rik	-0.465289	0.0248698	0.999468
ENSMUSG00000063506	Arhgap22	1.15766	0.0248937	0.999468
ENSMUSG00000032199	Polr2m	0.332275	0.024915	0.999468
ENSMUSG00000078668	Gm11595	-3.49803	0.0249954	0.999468
ENSMUSG00000041735	AAdacl4fm3	0.549368	0.025009	0.999468
ENSMUSG00000101838		3.29337	0.0250444	0.999468
ENSMUSG00000027188	Pamr1	-0.938819	0.0251814	0.999468
ENSMUSG00000027239	Mdk	-0.533154	0.0252773	0.999468
ENSMUSG00000019987	Arg1	-0.357057	0.0252981	0.999468
ENSMUSG00000090919	Pabpc4l	0.863148	0.0253551	0.999468
ENSMUSG00000047369	Dnah14	0.28035	0.0253639	0.999468
ENSMUSG00000112140		-1.38426	0.025456	0.999468
ENSMUSG00000105940		-0.664657	0.0255235	0.999468
ENSMUSG00000040272	Accs	-0.807059	0.0256544	0.999468
ENSMUSG00000060550	H2-Q7	0.954176	0.0256957	0.999468
ENSMUSG00000064442	LOC115488410	-1.29396	0.0257591	0.999468
ENSMUSG00000030000	Add2	-1.14679	0.0260197	0.999468
ENSMUSG00000060548	Tnfrsf19	0.391323	0.0263367	0.999468
ENSMUSG00000103341		-2.04921	0.0264341	0.999468
ENSMUSG00000105933		-1.54242	0.0265328	0.999468
ENSMUSG00000068887	Lce1j	0.833714	0.0266039	0.999468
ENSMUSG00000029467	Atp2a2	0.257355	0.0267502	0.999468
ENSMUSG00000026575	Nme7	-0.27983	0.0267893	0.999468
ENSMUSG00000045140	Pigw	0.737827	0.0268261	0.999468
ENSMUSG00000073131	Vma21	0.385352	0.0268704	0.999468
ENSMUSG00000056185	Snx32	-1.06998	0.0269239	0.999468
ENSMUSG00000030621	Me3	-0.837027	0.0270142	0.999468
ENSMUSG00000055148	Klf2	-0.297196	0.0273047	0.999468
ENSMUSG00000020253	Ppm1m	-0.440961	0.0275191	0.999468
ENSMUSG00000029073	Cptp	0.512721	0.0275814	0.999468
ENSMUSG00000024575	Pde6a	3.04378	0.0277784	0.999468
ENSMUSG00000103284		-0.500773	0.0278344	0.999468
ENSMUSG00000032593	Amigo3	1.30115	0.0285906	0.999468
ENSMUSG00000046337	Fam178b	0.851716	0.0286709	0.999468
ENSMUSG00000041920	Slc16a6	0.341806	0.0287404	0.999468
ENSMUSG00000031930	Wwp2	-0.3687	0.0288127	0.999468
ENSMUSG00000104262		-0.946812	0.0289334	0.999468
ENSMUSG00000001985	Grik3	2.55082	0.0289451	0.999468
ENSMUSG00000105201		-0.40692	0.0289491	0.999468
ENSMUSG00000034308	Sdr42e1	0.309728	0.029138	0.999468
ENSMUSG00000020846	Rflnb	-0.387642	0.0291943	0.999468
ENSMUSG00000090356	Teddm3	2.81882	0.0293522	0.999468
ENSMUSG00000107695		1.88235	0.029418	0.999468
ENSMUSG00000089789	Rdh1	0.849372	0.0294202	0.999468
ENSMUSG00000063382	Bcl9l	-0.350016	0.0295491	0.999468
ENSMUSG00000105864		2.27073	0.0295683	0.999468
ENSMUSG00000070047	Fat1	0.390633	0.029674	0.999468
ENSMUSG00000007050	Lsm2	0.428784	0.0297758	0.999468
ENSMUSG00000034390	Cmip	-0.297633	0.03	0.999468
ENSMUSG00000031166	Wdr13	0.310883	0.0300861	0.999468
ENSMUSG00000022469	Rapgef3	-0.489259	0.0301328	0.999468
ENSMUSG00000084957	Bbip1	0.343354	0.0301552	0.999468
ENSMUSG00000012705	Retn	0.603727	0.0301941	0.999468
ENSMUSG00000116347		-0.459206	0.030438	0.999468
ENSMUSG00000029436	Mmp17	-0.925873	0.0308332	0.999468
ENSMUSG00000053965	Pde5a	-0.6377	0.0308827	0.999468
ENSMUSG00000030222	Rerg	-1.50559	0.0308966	0.999468
ENSMUSG00000045095	Magi1	-0.421311	0.0309344	0.999468
ENSMUSG00000020700	Map3k3	-0.320901	0.0310974	0.999468
ENSMUSG00000111006		3.01386	0.0311146	0.999468
ENSMUSG00000080818		-2.36897	0.0312567	0.999468
ENSMUSG00000020038	Cry1	-0.556151	0.0313828	0.999468
ENSMUSG00000052414		-0.896393	0.0316166	0.999468
ENSMUSG00000112852		-1.30832	0.0316351	0.999468
ENSMUSG00000044405	Adig	0.539696	0.0316542	0.999468
ENSMUSG00000034063	4930590J08Rik	2.69502	0.0317095	0.999468
ENSMUSG00000086448		-0.383747	0.0317563	0.999468
ENSMUSG00000031337	Mtm1	-0.465224	0.0319873	0.999468
ENSMUSG00000067615	Krt81	-5.20319	0.0320259	0.999468
ENSMUSG00000021326	Trim27	0.344718	0.0320713	0.999468
ENSMUSG00000025754	Agbl1	-0.710477	0.0321666	0.999468
ENSMUSG00000025044	Msr1	-0.917818	0.0322375	0.999468
ENSMUSG00000024666	Tmem138	0.532824	0.0322958	0.999468
ENSMUSG00000095026	Gm3336	2.14314	0.032474	0.999468
ENSMUSG00000112765	9430078K24Rik	2.2119	0.0324922	0.999468
ENSMUSG00000049232	Tigd2	-0.407975	0.0326425	0.999468
ENSMUSG00000048280	Zfp738	-0.420043	0.0326489	0.999468
ENSMUSG00000044294	Krt84	-1.8048	0.0327455	0.999468
ENSMUSG00000103857		-0.463667	0.0328082	0.999468
ENSMUSG00000035585	Tsen34	-0.486528	0.0330145	0.999468
ENSMUSG00000024505	Dtwd2	0.943923	0.033243	0.999468
ENSMUSG00000031562	Dctd	1.15376	0.0333138	0.999468
ENSMUSG00000049336	Tenm2	-0.241226	0.0333661	0.999468
ENSMUSG00000107116		-0.551085	0.0334894	0.999468
ENSMUSG00000012640	Zfp715	-0.571598	0.0335972	0.999468
ENSMUSG00000104706		-1.4734	0.0338372	0.999468
ENSMUSG00000071722	Spin4	0.630874	0.0340525	0.999468
ENSMUSG00000113665		-0.826153	0.0343447	0.999468
ENSMUSG00000014856	Tmem208	0.344854	0.0344689	0.999468
ENSMUSG00000087530		-1.62343	0.034574	0.999468
ENSMUSG00000054252	Fgfr3	-0.235039	0.0346294	0.999468
ENSMUSG00000004187	Kifc2	0.684162	0.0347781	0.999468
ENSMUSG00000047141	Zfp654	-0.478301	0.0347826	0.999468
ENSMUSG00000072572	Slc39a2	0.899208	0.0349169	0.999468
ENSMUSG00000032290	Ptpn9	-0.603363	0.0349197	0.999468
ENSMUSG00000017929	B4galt5	0.690541	0.0349683	0.999468
ENSMUSG00000036403	Cep135	-0.495238	0.0350259	0.999468
ENSMUSG00000020738	Sumo2	3.47877	0.0353576	0.999468
ENSMUSG00000079414	Gm11110	-2.82646	0.0353807	0.999468
ENSMUSG00000031783	Polr2c	-0.258983	0.0354372	0.999468
ENSMUSG00000085391		2.70969	0.035539	0.999468
ENSMUSG00000047564	Krtap3-1	-2.44313	0.0356372	0.999468
ENSMUSG00000032192	Gnb5	0.620607	0.0356911	0.999468
ENSMUSG00000054057	A930004D18Rik	0.803594	0.0356916	0.999468
ENSMUSG00000089833	Fhitos	-1.3134	0.0356955	0.999468
ENSMUSG00000062044	Lmtk3	-1.61094	0.035713	0.999468
ENSMUSG00000029337	Fgf5	-2.85128	0.0360275	0.999468
ENSMUSG00000053317	Sec61b	0.334951	0.0361642	0.999468
ENSMUSG00000025017	Pik3ap1	1.15874	0.0361715	0.999468
ENSMUSG00000085521		-1.40975	0.0362126	0.999468
ENSMUSG00000055782	Abcd2	0.413433	0.0362452	0.999468
ENSMUSG00000022902	Stfa2	2.6735	0.0362881	0.999468
ENSMUSG00000030846	Tial1	0.31172	0.0363735	0.999468
ENSMUSG00000021420	Fars2	0.527412	0.0363798	0.999468
ENSMUSG00000025902	Sox17	-0.557679	0.0364442	0.999468
ENSMUSG00000021474	Sfxn1	0.295647	0.0364696	0.999468
ENSMUSG00000030353	Tead4	-0.582802	0.0365063	0.999468
ENSMUSG00000106918	Mrpl33	0.310144	0.0365823	0.999468
ENSMUSG00000021254	Gpatch2l	-0.449638	0.0367551	0.999468
ENSMUSG00000046229	Scand1	-0.3456	0.0368986	0.999468
ENSMUSG00000055435	Maf	-0.210683	0.0369467	0.999468
ENSMUSG00000018727	Cpsf4l	-1.23422	0.03718	0.999468
ENSMUSG00000024055	Cyp4f13	-0.466571	0.037317	0.999468
ENSMUSG00000034906	Ncaph	0.891386	0.0373331	0.999468
ENSMUSG00000047649	Cd3eap	0.283904	0.0374271	0.999468
ENSMUSG00000107676		-2.78416	0.0375113	0.999468
ENSMUSG00000026974	Zmynd19	0.635267	0.037529	0.999468
ENSMUSG00000112399		-3.12209	0.037632	0.999468
ENSMUSG00000084830		0.958531	0.0377074	0.999468
ENSMUSG00000025465	Echs1	0.325855	0.0378257	0.999468
ENSMUSG00000036155	Mgat5	-0.346748	0.0378268	0.999468
ENSMUSG00000026307	Scly	-0.548151	0.0381749	0.999468
ENSMUSG00000087367		0.475436	0.0382012	0.999468
ENSMUSG00000061451	Tmem151a	-2.11295	0.0382514	0.999468
ENSMUSG00000103454		-2.84576	0.0382794	0.999468
ENSMUSG00000035595	1600002K03Rik	0.643356	0.0383838	0.999468
ENSMUSG00000003948	Mmd	0.390337	0.038489	0.999468
ENSMUSG00000038242	Aox4	1.61171	0.0387321	0.999468
ENSMUSG00000063130	Calml3	0.251618	0.0387703	0.999468
ENSMUSG00000021898	Asb14	-0.666073	0.0387817	0.999468
ENSMUSG00000030200	Bcl2l14	-1.22955	0.0389667	0.999468
ENSMUSG00000033386	Frrs1	0.297984	0.0389769	0.999468
ENSMUSG00000037801	Iqch	2.90869	0.0389973	0.999468
ENSMUSG00000034201	Gas2l1	0.37558	0.0390133	0.999468
ENSMUSG00000009633	G0s2	0.639619	0.0390613	0.999468
ENSMUSG00000070802	Pnmal2	0.906644	0.0391929	0.999468
ENSMUSG00000108037		-0.29865	0.0392929	0.999468
ENSMUSG00000021280	Exoc3l4	1.22544	0.0393286	0.999468
ENSMUSG00000026883	Dab2ip	-0.211033	0.0393287	0.999468
ENSMUSG00000117049		-1.44571	0.0393596	0.999468
ENSMUSG00000031824	6430548M08Rik	0.326846	0.0393793	0.999468
ENSMUSG00000004880	Lbr	0.254856	0.0393933	0.999468
ENSMUSG00000111546		-2.65033	0.0394673	0.999468
ENSMUSG00000046865	Fbl	-1.77109	0.039538	0.999468
ENSMUSG00000089586		2.58427	0.0396127	0.999468
ENSMUSG00000031555	Adam9	-1.1831	0.0396591	0.999468
ENSMUSG00000014602	Kif1a	0.636502	0.039829	0.999468
ENSMUSG00000056116	H2-T22	0.646277	0.0398341	0.999468
ENSMUSG00000087624		2.9025	0.0398575	0.999468
ENSMUSG00000032690	Oas2	1.28061	0.0399356	0.999468
ENSMUSG00000035020	Epgn	0.743906	0.0399796	0.999468
ENSMUSG00000068889	Lce1e	0.621644	0.040056	0.999468
ENSMUSG00000031149	Praf2	0.79868	0.040063	0.999468
ENSMUSG00000035877	Zhx3	-0.236245	0.040089	0.999468
ENSMUSG00000016940	Kctd2	-0.306848	0.0401501	0.999468
ENSMUSG00000032854	Ugt8a	0.588012	0.0403423	0.999468
ENSMUSG00000042606	Hirip3	0.508286	0.0403819	0.999468
ENSMUSG00000102752	Gm7694	-0.969935	0.0404348	0.999468
ENSMUSG00000037455	Slc18b1	0.680411	0.0406367	0.999468
ENSMUSG00000011256	Adam19	-0.516328	0.0406395	0.999468
ENSMUSG00000069919	Hba-a1	0.711817	0.0406861	0.999468
ENSMUSG00000024065	Ehd3	-0.519434	0.0407101	0.999468
ENSMUSG00000027950	Chrnb2	0.50225	0.0407561	0.999468
ENSMUSG00000018677	Slc25a39	0.229201	0.0408936	0.999468
ENSMUSG00000038605	Samd10	0.473364	0.0409382	0.999468
ENSMUSG00000006574	Slc4a1	-1.4945	0.0410406	0.999468
ENSMUSG00000055489	Ano5	-0.541343	0.0411654	0.999468
ENSMUSG00000029298	Gbp9	0.969301	0.0411702	0.999468
ENSMUSG00000024487	Yipf5	0.252898	0.0413468	0.999468
ENSMUSG00000024824	Rad9a	0.223623	0.0415468	0.999468
ENSMUSG00000045555	Mettl24	1.69959	0.0417332	0.999468
ENSMUSG00000028893	Sesn2	-0.760623	0.0417502	0.999468
ENSMUSG00000042500	Ago4	-0.422827	0.0418854	0.999468
ENSMUSG00000008859	Rala	0.211082	0.0419761	0.999468
ENSMUSG00000101037		-2.8185	0.0421208	0.999468
ENSMUSG00000029446	Psph	0.496768	0.0424164	0.999468
ENSMUSG00000022180	Slc7a8	-0.800033	0.0425138	0.999468
ENSMUSG00000053684	BC048403	1.08029	0.0425712	0.999468
ENSMUSG00000086728	Man2c1os	0.84623	0.0425745	0.999468
ENSMUSG00000044499	Hs3st5	1.8365	0.0425815	0.999468
ENSMUSG00000046714	Foxc2	-0.839126	0.04269	0.999468
ENSMUSG00000062345	Serpinb2	0.331684	0.0427114	0.999468
ENSMUSG00000103693		-0.598483	0.0427116	0.999468
ENSMUSG00000021395	Spin1	-0.646568	0.0430288	0.999468
ENSMUSG00000005360	Slc1a3	0.376751	0.0430562	0.999468
ENSMUSG00000034636	Zyg11b	-0.276156	0.0431327	0.999468
ENSMUSG00000085004	5430427M07Rik	-1.06762	0.0431338	0.999468
ENSMUSG00000060802	B2m	0.273142	0.0433253	0.999468
ENSMUSG00000086712	AI427809	-1.60491	0.0434998	0.999468
ENSMUSG00000041216	Clvs1	0.496093	0.0435724	0.999468
ENSMUSG00000052525	Spdya	0.958378	0.0435931	0.999468
ENSMUSG00000111837		0.899962	0.0436609	0.999468
ENSMUSG00000032036	Kirrel3	-2.28315	0.0437373	0.999468
ENSMUSG00000086725		1.69278	0.0437532	0.999468
ENSMUSG00000032315	Cyp1a1	0.7222	0.0438204	0.999468
ENSMUSG00000098940		-2.99523	0.0439015	0.999468
ENSMUSG00000021144	Mta1	0.284093	0.0439052	0.999468
ENSMUSG00000044835	Ankrd45	2.91128	0.043979	0.999468
ENSMUSG00000025931	Paqr8	-0.486906	0.043984	0.999468
ENSMUSG00000021638	Ocln	-0.549081	0.0441142	0.999468
ENSMUSG00000078566	Bnip3	-0.354758	0.0441151	0.999468
ENSMUSG00000036172	Cd200r3	1.20002	0.0442329	0.999468
ENSMUSG00000025647	Shisa5	0.275569	0.0443107	0.999468
ENSMUSG00000064734	LOC115486850	2.70259	0.0443272	0.999468
ENSMUSG00000021379	Id4	-0.424634	0.0443407	0.999468
ENSMUSG00000087400		-1.40949	0.0443731	0.999468
ENSMUSG00000038618	Rassf7	-0.352772	0.0444484	0.999468
ENSMUSG00000107102		-2.84295	0.0444995	0.999468
ENSMUSG00000028031	Dkk2	-0.265524	0.0445749	0.999468
ENSMUSG00000033697	Arhgap39	-0.499198	0.0446933	0.999468
ENSMUSG00000045996	Polr2k	2.89524	0.0447613	0.999468
ENSMUSG00000050382	Kif7	-0.521862	0.0447975	0.999468
ENSMUSG00000033685	Ucp2	-0.310947	0.0448422	0.999468
ENSMUSG00000112701	2310002D06Rik	-2.66118	0.0448761	0.999468
ENSMUSG00000027533	Fabp5	0.422962	0.0449268	0.999468
ENSMUSG00000102964		-0.743941	0.0449946	0.999468
ENSMUSG00000028012	Rrh	2.9247	0.0450483	0.999468
ENSMUSG00000030589	Rasgrp4	-0.297566	0.0450584	0.999468
ENSMUSG00000021062	Rab15	-0.557743	0.0451915	0.999468
ENSMUSG00000055368	Slc6a2	-0.493431	0.0452136	0.999468
ENSMUSG00000026771	Spopl	-0.274816	0.0452366	0.999468
ENSMUSG00000084583		-3.13234	0.0453968	0.999468
ENSMUSG00000108420		1.02226	0.0454599	0.999468
ENSMUSG00000056121	Fez2	0.388879	0.0454828	0.999468
ENSMUSG00000068587	Mgam	3.06635	0.0455065	0.999468
ENSMUSG00000064336		2.87559	0.0455159	0.999468
ENSMUSG00000042212	Sprr2d	3.11561	0.0455644	0.999468
ENSMUSG00000097855	A930007I19Rik	-1.27704	0.0456038	0.999468
ENSMUSG00000027380	Acoxl	0.564456	0.0456318	0.999468
ENSMUSG00000086105		2.12386	0.0457235	0.999468
ENSMUSG00000031864	Ints10	0.510743	0.0457315	0.999468
ENSMUSG00000032112	Trappc4	0.279377	0.0458046	0.999468
ENSMUSG00000027399	Il1a	0.811975	0.0459612	0.999468
ENSMUSG00000086796	4932702P03Rik	0.868941	0.0459716	0.999468
ENSMUSG00000042410	Agps	-0.442801	0.0460275	0.999468
ENSMUSG00000028869	Gnl2	0.289782	0.0460757	0.999468
ENSMUSG00000020716	Nf1	-0.400655	0.0462145	0.999468
ENSMUSG00000044066	Cep68	0.40973	0.0462994	0.999468
ENSMUSG00000028167	Bdh2	-1.03929	0.0463007	0.999468
ENSMUSG00000093277	LOC115489602	-0.946907	0.0464751	0.999468
ENSMUSG00000089996	Tmsb15b2	-1.25434	0.0465124	0.999468
ENSMUSG00000005533	Igf1r	-0.240568	0.0466834	0.999468
ENSMUSG00000031691	Tnpo2	-0.237422	0.0468256	0.999468
ENSMUSG00000073293	Nudt10	-2.28796	0.0468294	0.999468
ENSMUSG00000063334	Krr1	0.317102	0.0468987	0.999468
ENSMUSG00000113786		0.572028	0.0469881	0.999468
ENSMUSG00000097174		1.9253	0.0470268	0.999468
ENSMUSG00000044122	Proca1	0.68148	0.0470924	0.999468
ENSMUSG00000057378	Ryr3	1.01161	0.0471925	0.999468
ENSMUSG00000001657	Hoxc8	0.261911	0.0472245	0.999468
ENSMUSG00000037005	Xpnpep2	0.91034	0.0475276	0.999468
ENSMUSG00000018401	Mtmr4	0.351119	0.0475492	0.999468
ENSMUSG00000104043		-0.478712	0.047607	0.999468
ENSMUSG00000071036		-2.50792	0.0476656	0.999468
ENSMUSG00000050973	Gdpgp1	-0.774535	0.0477117	0.999468
ENSMUSG00000001227	Sema6b	-0.89045	0.0478142	0.999468
ENSMUSG00000085945		-0.79949	0.0478425	0.999468
ENSMUSG00000104882		1.87795	0.0479424	0.999468
ENSMUSG00000036606	Plxnb2	-0.272233	0.0479548	0.999468
ENSMUSG00000111844		1.97645	0.048099	0.999468
ENSMUSG00000114172		2.10217	0.048253	0.999468
ENSMUSG00000087639		0.975597	0.0482844	0.999468
ENSMUSG00000112756		-2.79725	0.0483361	0.999468
ENSMUSG00000054901	Arhgef33	-1.80098	0.0483694	0.999468
ENSMUSG00000034998	Foxn2	0.482951	0.0483803	0.999468
ENSMUSG00000038217	Tlcd2	0.374125	0.0483809	0.999468
ENSMUSG00000074151	Nlrc5	0.403417	0.0484079	0.999468
ENSMUSG00000091021		0.373429	0.0484475	0.999468
ENSMUSG00000104675		-2.6839	0.0485158	0.999468
ENSMUSG00000104125		1.88079	0.0486341	0.999468
ENSMUSG00000105198		-2.85305	0.048728	0.999468
ENSMUSG00000117270		2.72258	0.0487727	0.999468
ENSMUSG00000020032	Nuak1	-0.4239	0.0487827	0.999468
ENSMUSG00000061099	Gapdhs	2.43269	0.0488251	0.999468
ENSMUSG00000116594		-0.836396	0.0488926	0.999468
ENSMUSG00000042462	Dctpp1	0.42761	0.0489108	0.999468
ENSMUSG00000019814	Ltv1	0.3556	0.048921	0.999468
ENSMUSG00000116508		-0.988834	0.049027	0.999468
ENSMUSG00000032717	Mdfi	-1.60754	0.0490464	0.999468
ENSMUSG00000057667	Bloc1s3	-1.96014	0.0490614	0.999468
ENSMUSG00000071195	Gm10318	-2.77366	0.0490666	0.999468
ENSMUSG00000085929		0.890331	0.0490897	0.999468
ENSMUSG00000015337	Endog	0.532894	0.0491297	0.999468
ENSMUSG00000030512	Snrpa1	0.405249	0.0492114	0.999468
ENSMUSG00000092534		0.797433	0.0492264	0.999468
ENSMUSG00000025930	Msc	1.18057	0.0492771	0.999468
ENSMUSG00000022454	Nell2	-2.51013	0.0493634	0.999468
ENSMUSG00000033774	Npbwr1	1.72577	0.0494117	0.999468
ENSMUSG00000026576	Atp1b1	-0.282959	0.0494528	0.999468
ENSMUSG00000030602	Pak4	-0.414077	0.0495146	0.999468
ENSMUSG00000063754		1.07591	0.0495383	0.999468
ENSMUSG00000027919	Lce1g	0.933623	0.0495963	0.999468
ENSMUSG00000015405	Ace2	-0.47123	0.0496224	0.999468
ENSMUSG00000028542	Slc6a9	-0.320387	0.0497082	0.999468
ENSMUSG00000087925		1.97009	0.0497094	0.999468
ENSMUSG00000045109	Krtap4-7	-5.18463	0.0498717	0.999468
ENSMUSG00000090570		0.646638	0.049982	0.999468
ENSMUSG00000100394		0.524264	0.0501012	0.999468
ENSMUSG00000028995	Fam126a	0.297718	0.0501321	0.999468
ENSMUSG00000059439	Bcas3	-0.399214	0.050176	0.999468
ENSMUSG00000060961	Slc4a4	-0.411336	0.0503019	0.999468
ENSMUSG00000047879	Usp14	0.2358	0.0503443	0.999468
ENSMUSG00000084997	Gm15471	-0.862316	0.0503461	0.999468
ENSMUSG00000106133		-2.93048	0.0504866	0.999468
ENSMUSG00000035958	Tdp2	-0.431229	0.0505065	0.999468
ENSMUSG00000049583	Grm5	2.95584	0.0506551	0.999468
ENSMUSG00000015342	Xk	-1.11772	0.050743	0.999468
ENSMUSG00000030868	Dctn5	-0.385486	0.0509671	0.999468
ENSMUSG00000006705	Pknox1	0.312538	0.0509732	0.999468
ENSMUSG00000097787	2700046G09Rik	1.18017	0.0509805	0.999468
ENSMUSG00000057469	E2f6	0.416562	0.0510027	0.999468
ENSMUSG00000028020	Glrb	-1.29364	0.0510471	0.999468
ENSMUSG00000114003		1.61867	0.0510803	0.999468
ENSMUSG00000029860	Zyx	-0.365088	0.0511934	0.999468
ENSMUSG00000055633	Zfp580	-0.747502	0.0511988	0.999468
ENSMUSG00000030598	Fbxo17	-1.32186	0.0512585	0.999468
ENSMUSG00000029484	Anxa3	-0.427259	0.0514256	0.999468
ENSMUSG00000111740		-0.936028	0.0514996	0.999468
ENSMUSG00000044026	Slc35g1	0.556337	0.0515218	0.999468
ENSMUSG00000034177	Rnf43	-0.521177	0.051535	0.999468
ENSMUSG00000001942	Siae	0.260385	0.0516584	0.999468
ENSMUSG00000040913	Fbxw4	-0.44251	0.0519034	0.999468
ENSMUSG00000041431	Ccnb1	0.684222	0.0521428	0.999468
ENSMUSG00000032786	Alas1	0.299491	0.0522114	0.999468
ENSMUSG00000025270	Alas2	0.544171	0.0523237	0.999468
ENSMUSG00000026880	Stom	-0.496173	0.0525927	0.999468
ENSMUSG00000032328	Tmem30a	0.188969	0.052673	0.999468
ENSMUSG00000027901	Dennd2d	0.38289	0.0527514	0.999468
ENSMUSG00000037991	Rmi2	1.05416	0.0527593	0.999468
ENSMUSG00000029449	Rhof	0.840647	0.0527613	0.999468
ENSMUSG00000019470	Xab2	-0.278609	0.052833	0.999468
ENSMUSG00000030801	Kat8	0.485465	0.052851	0.999468
ENSMUSG00000023019	Gpd1	0.425196	0.0528754	0.999468
ENSMUSG00000021607	Mrpl36	0.327467	0.0528869	0.999468
ENSMUSG00000107760		-2.80809	0.0529088	0.999468
ENSMUSG00000113267		-3.1242	0.0529122	0.999468
ENSMUSG00000110084		-1.6109	0.053027	0.999468
ENSMUSG00000041650	Pcca	0.38096	0.0530401	0.999468
ENSMUSG00000038305	Spats2l	-0.433125	0.0531051	0.999468
ENSMUSG00000112571		1.13549	0.0531876	0.999468
ENSMUSG00000108076		-0.681312	0.0531885	0.999468
ENSMUSG00000009741	Ubp1	-0.263481	0.05331	0.999468
ENSMUSG00000032565	Nudt16	-0.584494	0.0533732	0.999468
ENSMUSG00000102719		-0.487345	0.0534302	0.999468
ENSMUSG00000071562	Stfa1	1.18535	0.0534531	0.999468
ENSMUSG00000114362	4933433G19Rik	-0.754875	0.0534601	0.999468
ENSMUSG00000028664	Ephb2	0.48782	0.0535977	0.999468
ENSMUSG00000046318	Ccbe1	-0.735684	0.05364	0.999468
ENSMUSG00000028134	Ptbp2	-0.372178	0.0540121	0.999468
ENSMUSG00000032500	Dclk3	-1.84522	0.0540786	0.999468
ENSMUSG00000107655		-0.794758	0.0542736	0.999468
ENSMUSG00000117582		2.36111	0.0542876	0.999468
ENSMUSG00000001123	Lgals9	0.363753	0.0543496	0.999468
ENSMUSG00000026675	Hsd17b7	0.378188	0.0545387	0.999468
ENSMUSG00000039670	Oxld1	0.707104	0.0545544	0.999468
ENSMUSG00000085181	Gm12709	2.45826	0.0545662	0.999468
ENSMUSG00000039904	Gpr37	-0.996604	0.0546013	0.999468
ENSMUSG00000028003	Lrat	0.964894	0.0547507	0.999468
ENSMUSG00000025487	Psmd13	0.20435	0.054759	0.999468
ENSMUSG00000075324	Fign	0.453345	0.0548339	0.999468
ENSMUSG00000042328	Hps4	0.423841	0.0549332	0.999468
ENSMUSG00000032271	Nnmt	0.505872	0.0549601	0.999468
ENSMUSG00000021367	Edn1	-0.548934	0.0549719	0.999468
ENSMUSG00000040253	Gbp7	0.28153	0.0549748	0.999468
ENSMUSG00000004933	Matk	1.70947	0.0549794	0.999468
ENSMUSG00000019888	Mgat4c	2.89494	0.0550637	0.999468
ENSMUSG00000114213	A430090L17Rik	-0.648345	0.0551907	0.999468
ENSMUSG00000106395		2.05264	0.0552218	0.999468
ENSMUSG00000029782	Tmem209	0.509764	0.0552598	0.999468
ENSMUSG00000044433	Camsap3	-0.309439	0.0553787	0.999468
ENSMUSG00000045160	Bola3	0.358606	0.0554551	0.999468
ENSMUSG00000040857	Erf	-0.420214	0.0555046	0.999468
ENSMUSG00000017802	Retreg3	-0.456814	0.0555296	0.999468
ENSMUSG00000083282	Ctsf	-0.33719	0.0555621	0.999468
ENSMUSG00000038700	Hoxb5	-0.528717	0.0557404	0.999468
ENSMUSG00000106894		-0.734735	0.0558613	0.999468
ENSMUSG00000104994		-0.93893	0.0558749	0.999468
ENSMUSG00000111465		2.46355	0.055885	0.999468
ENSMUSG00000040121	Rep15	-0.728787	0.0559183	0.999468
ENSMUSG00000027792	Bche	0.529049	0.0559922	0.999468
ENSMUSG00000059479	B3gnt8	-0.343906	0.0560357	0.999468
ENSMUSG00000026241	Nppc	-1.38462	0.0561857	0.999468
ENSMUSG00000022246	Rai14	-0.28858	0.0562067	0.999468
ENSMUSG00000060216	Arrb2	-0.303699	0.0563034	0.999468
ENSMUSG00000102494		0.895316	0.0563323	0.999468
ENSMUSG00000047880	Cxcr5	-0.430683	0.0564505	0.999468
ENSMUSG00000027403	Tgm6	-3.0529	0.0564647	0.999468
ENSMUSG00000108034	4930557K07Rik	-2.70175	0.0564886	0.999468
ENSMUSG00000034361	Cpne2	0.337105	0.0565155	0.999468
ENSMUSG00000060509	Xcr1	-1.14743	0.0565723	0.999468
ENSMUSG00000041035	Dpcd	-0.32296	0.0567419	0.999468
ENSMUSG00000025034	Trim8	-0.333363	0.0567919	0.999468
ENSMUSG00000104113		-2.13549	0.0567935	0.999468
ENSMUSG00000115124		-2.05333	0.0568014	0.999468
ENSMUSG00000053641	Dennd4a	-0.397332	0.0570139	0.999468
ENSMUSG00000024480	Ap3s1	1.78376	0.0570874	0.999468
ENSMUSG00000041695	Kcnj2	-0.594929	0.0571069	0.999468
ENSMUSG00000116165	Pdxp	-0.491961	0.0571585	0.999468
ENSMUSG00000006373	Pgrmc1	0.308489	0.0572357	0.999468
ENSMUSG00000022203	Efs	-0.34872	0.0572591	0.999468
ENSMUSG00000030677	Kif22	0.613484	0.0572976	0.999468
ENSMUSG00000058093	Zfp729b	0.506677	0.0573031	0.999468
ENSMUSG00000002221	Paxip1	0.379114	0.0573469	0.999468
ENSMUSG00000022935	Grik1	2.6028	0.0574632	0.999468
ENSMUSG00000108648		-0.699293	0.0575044	0.999468
ENSMUSG00000054909	Wbscr25	-0.988416	0.0576413	0.999468
ENSMUSG00000108574		-1.10554	0.0577059	0.999468
ENSMUSG00000031329	Tsx	-2.91624	0.0578728	0.999468
ENSMUSG00000031309	Rps6ka3	0.289621	0.0578825	0.999468
ENSMUSG00000098767		-2.78317	0.0579454	0.999468
ENSMUSG00000028868	Wasf2	-0.185408	0.0579613	0.999468
ENSMUSG00000070609	Aadacl4	2.73232	0.0580035	0.999468
ENSMUSG00000073940	Hbb-bt	0.780909	0.0580338	0.999468
ENSMUSG00000049176	Frmpd4	-2.38674	0.0582329	0.999468
ENSMUSG00000032726	Bmp8a	-2.6235	0.0582431	0.999468
ENSMUSG00000102466		-0.654869	0.0582838	0.999468
ENSMUSG00000062937	Mtap	0.487441	0.0583501	0.999468
ENSMUSG00000028137	Celf3	-0.754761	0.058402	0.999468
ENSMUSG00000051285	Pcmtd1	-0.189869	0.0584298	0.999468
ENSMUSG00000028902	Sf3a3	0.368698	0.0584942	0.999468
ENSMUSG00000083674	Gm38402	-2.40565	0.0586678	0.999468
ENSMUSG00000068922	Msto1	0.360056	0.0587489	0.999468
ENSMUSG00000027186	Elf5	-1.80526	0.058805	0.999468
ENSMUSG00000049624	Slc17a5	-0.547603	0.058833	0.999468
ENSMUSG00000036078	Sigmar1	0.362966	0.0588376	0.999468
ENSMUSG00000025237	Parp6	-0.359843	0.0589131	0.999468
ENSMUSG00000004565	Pnpla6	-0.376834	0.0589414	0.999468
ENSMUSG00000030731	Syt3	-1.28562	0.0589768	0.999468
ENSMUSG00000010358	Ifi35	0.539709	0.059012	0.999468
ENSMUSG00000045589	Frrs1l	1.59941	0.0590577	0.999468
ENSMUSG00000046500	Tafa4	-2.3903	0.0591436	0.999468
ENSMUSG00000032915	Adgre4	-1.02527	0.059164	0.999468
ENSMUSG00000020610	Amz2	0.259703	0.0592193	0.999468
ENSMUSG00000032719	Sbspon	0.534498	0.0593364	0.999468
ENSMUSG00000021025	Nfkbia	-0.182635	0.0594358	0.999468
ENSMUSG00000047714	Ppp1r2	-0.321418	0.0594843	0.999468
ENSMUSG00000028040	Efna4	-0.348324	0.0595194	0.999468
ENSMUSG00000062444	Ap3b2	2.44418	0.0595252	0.999468
ENSMUSG00000024640	Psat1	0.336234	0.0595663	0.999468
ENSMUSG00000029397	Rchy1	0.342241	0.0596613	0.999468
ENSMUSG00000042817	Flt3	0.805384	0.0597292	0.999468
ENSMUSG00000039545	Flicr	-1.38804	0.0597799	0.999468
ENSMUSG00000001018	Snapin	-0.280876	0.0598342	0.999468
ENSMUSG00000113902	Ndufb1-ps	0.243016	0.0598535	0.999468
ENSMUSG00000105378		0.475109	0.0599975	0.999468
ENSMUSG00000022280	Rnf19a	-0.299635	0.0603233	0.999468
ENSMUSG00000052139	Babam2	0.31831	0.0605008	0.999468
ENSMUSG00000027905	Ddx20	-0.441678	0.0605157	0.999468
ENSMUSG00000042541	Sem1	0.229159	0.0605695	0.999468
ENSMUSG00000023921	Mmut	0.329797	0.0607946	0.999468
ENSMUSG00000030067	Foxp1	-0.30832	0.0608056	0.999468
ENSMUSG00000050640	Tmem150c	0.758852	0.0608333	0.999468
ENSMUSG00000032178	Ilf3	-0.316747	0.0608494	0.999468
ENSMUSG00000103701		-1.0293	0.0609134	0.999468
ENSMUSG00000033174	Mgll	0.219601	0.0609569	0.999468
ENSMUSG00000074781	Ube2n	0.417555	0.061014	0.999468
ENSMUSG00000019794	Katna1	0.263172	0.0612086	0.999468
ENSMUSG00000059248	Sept9	-0.476877	0.0613433	0.999468
ENSMUSG00000030217	Art4	-0.507629	0.0613871	0.999468
ENSMUSG00000038024	Dennd4c	-0.518316	0.0614423	0.999468
ENSMUSG00000020672	Sntg2	2.45881	0.0616435	0.999468
ENSMUSG00000000386	Mx1	1.51063	0.0616454	0.999468
ENSMUSG00000052353	Cemip	-2.07904	0.0619119	0.999468
ENSMUSG00000052609	Plekhg3	-0.270231	0.0623893	0.999468
ENSMUSG00000074797	Itpa	0.429949	0.0624838	0.999468
ENSMUSG00000037656	Slc20a2	-0.474604	0.062666	0.999468
ENSMUSG00000052915	Msl1	-0.19419	0.0626906	0.999468
ENSMUSG00000069917	Hba-a2	0.668963	0.0628847	0.999468
ENSMUSG00000005220	Corin	-1.33724	0.0629318	0.999468
ENSMUSG00000118537	Shld3	-1.12301	0.0629693	0.999468
ENSMUSG00000117425		-0.568396	0.0630073	0.999468
ENSMUSG00000028965	Tnfrsf9	-2.20135	0.063027	0.999468
ENSMUSG00000022596	Slurp1	0.502728	0.0630567	0.999468
ENSMUSG00000109715		-0.619414	0.0630853	0.999468
ENSMUSG00000104719		2.24703	0.0631041	0.999468
ENSMUSG00000000131	Xpo6	0.265522	0.0631432	0.999468
ENSMUSG00000020439	Smtn	-0.332151	0.0631858	0.999468
ENSMUSG00000041119	Pde9a	-1.09328	0.0632142	0.999468
ENSMUSG00000043572	Pars2	0.818517	0.063254	0.999468
ENSMUSG00000110928		1.4862	0.0632727	0.999468
ENSMUSG00000038650	Rnh1	0.26551	0.0632777	0.999468
ENSMUSG00000027209	Fam227b	0.713523	0.0633963	0.999468
ENSMUSG00000037321	Tap1	0.369599	0.0634486	0.999468
ENSMUSG00000022749	Tbc1d23	-0.292655	0.0635731	0.999468
ENSMUSG00000035831	Krt25	-4.22388	0.0636166	0.999468
ENSMUSG00000027333	Smox	0.398996	0.0636495	0.999468
ENSMUSG00000036062	Phf24	-0.611972	0.0636781	0.999468
ENSMUSG00000001520	Nrip2	0.679949	0.0636855	0.999468
ENSMUSG00000028041	Adam15	-0.273502	0.0637403	0.999468
ENSMUSG00000030386	Zfp606	-0.435914	0.0638523	0.999468
ENSMUSG00000117955		1.50466	0.0638813	0.999468
ENSMUSG00000006289	Osgep	0.43501	0.0640163	0.999468
ENSMUSG00000089917	Uckl1	0.405136	0.06403	0.999468
ENSMUSG00000021102	Glrx5	0.238162	0.0640791	0.999468
ENSMUSG00000002228	Ppm1j	-0.77142	0.0641179	0.999468
ENSMUSG00000031165	Was	-0.633725	0.0642881	0.999468
ENSMUSG00000107801		-2.09494	0.064461	0.999468
ENSMUSG00000031980	Agt	0.534321	0.064758	0.999468
ENSMUSG00000022543	4930451G09Rik	-2.21223	0.0648129	0.999468
ENSMUSG00000112433	Gm30122	1.54928	0.0648952	0.999468
ENSMUSG00000043924	Ncmap	0.352108	0.0650363	0.999468
ENSMUSG00000054280	Prr14l	-0.352402	0.0652108	0.999468
ENSMUSG00000021509	Slc25a48	0.411678	0.0653305	0.999468
ENSMUSG00000021874	4933413J09Rik	-1.48346	0.0653681	0.999468
ENSMUSG00000022931	Krtap15	-3.67685	0.0654999	0.999468
ENSMUSG00000078249	Hmga1	-2.52052	0.0655135	0.999468
ENSMUSG00000089941		2.46175	0.0655267	0.999468
ENSMUSG00000053769	Lysmd1	-0.601667	0.0655268	0.999468
ENSMUSG00000072589	Gm10371	2.46141	0.0655515	0.999468
ENSMUSG00000022309	Angpt1	-0.386361	0.065781	0.999468
ENSMUSG00000020832	Eral1	-0.524216	0.0659005	0.999468
ENSMUSG00000064346		-0.993379	0.0659047	0.999468
ENSMUSG00000032834	Pwp2	0.640035	0.065925	0.999468
ENSMUSG00000033579	Fa2h	0.356205	0.0660769	0.999468
ENSMUSG00000079215	Zfp664	-0.314086	0.0660854	0.999468
ENSMUSG00000062083		2.7723	0.0661073	0.999468
ENSMUSG00000115148		-1.07353	0.0661114	0.999468
ENSMUSG00000009628	Tex15	-0.915501	0.0661505	0.999468
ENSMUSG00000050821	Fam131a	-0.665527	0.0661706	0.999468
ENSMUSG00000024785	Rcl1	-0.264371	0.0661931	0.999468
ENSMUSG00000046952		2.58459	0.0662511	0.999468
ENSMUSG00000031433	Rbm41	0.693434	0.0662769	0.999468
ENSMUSG00000029723	Tsc22d4	-0.267213	0.0662941	0.999468
ENSMUSG00000033373	Fntb	-0.360965	0.0663022	0.999468
ENSMUSG00000111481		1.49963	0.0664936	0.999468
ENSMUSG00000019961	Tmpo	0.253291	0.0665104	0.999468
ENSMUSG00000034401	Spata6	-0.588129	0.0666734	0.999468
ENSMUSG00000040102	Klhl42	0.661945	0.0668381	0.999468
ENSMUSG00000032418	Me1	0.27669	0.0668695	0.999468
ENSMUSG00000031387	Renbp	-0.552347	0.0671628	0.999468
ENSMUSG00000029869	Ephb6	-0.240369	0.0673631	0.999468
ENSMUSG00000028550	Atg4c	0.529357	0.0675234	0.999468
ENSMUSG00000103558		-1.31664	0.067719	0.999468
ENSMUSG00000020262	Adarb1	-0.341787	0.0677671	0.999468
ENSMUSG00000022099	Dmtn	0.959679	0.068147	0.999468
ENSMUSG00000116632	Magef1	0.654958	0.0682056	0.999468
ENSMUSG00000081771		1.81226	0.068315	0.999468
ENSMUSG00000033857	Engase	0.482621	0.0685101	0.999468
ENSMUSG00000113548		2.01263	0.0685828	0.999468
ENSMUSG00000022211	Carmil3	-1.55308	0.0685887	0.999468
ENSMUSG00000078262	Krtap4-9	-4.43435	0.0688088	0.999468
ENSMUSG00000097789		0.769686	0.0688378	0.999468
ENSMUSG00000039477	Tnrc18	-0.255947	0.0689601	0.999468
ENSMUSG00000085958	A930019D19Rik	-1.07172	0.069011	0.999468
ENSMUSG00000021403	Serpinb9b	-1.88609	0.0690282	0.999468
ENSMUSG00000044952	Kctd21	0.590332	0.0690394	0.999468
ENSMUSG00000078772		-0.845778	0.0690545	0.999468
ENSMUSG00000025016	Tm9sf3	0.175665	0.0693133	0.999468
ENSMUSG00000024383	Map3k2	-0.342072	0.0693143	0.999468
ENSMUSG00000054072	Iigp1	0.425828	0.0693726	0.999468
ENSMUSG00000036580	Spg20	-0.230779	0.0694347	0.999468
ENSMUSG00000104060		-0.776978	0.0694402	0.999468
ENSMUSG00000064032		0.491492	0.0695165	0.999468
ENSMUSG00000014606	Slc25a11	0.242854	0.0695288	0.999468
ENSMUSG00000106617		-0.736999	0.0696721	0.999468
ENSMUSG00000074206	Adh6b	-0.50468	0.0696731	0.999468
ENSMUSG00000005251	Ripk4	-0.369231	0.0697106	0.999468
ENSMUSG00000001416	Cct3	0.241372	0.0697468	0.999468
ENSMUSG00000085241	Snhg3	0.374695	0.0698096	0.999468
ENSMUSG00000054206	Gzmm	-2.41279	0.0698348	0.999468
ENSMUSG00000026972	Arrdc1	-0.352904	0.0699736	0.999468
ENSMUSG00000109881		-0.365359	0.0700163	0.999468
ENSMUSG00000097768	2310043M15Rik	-0.750743	0.0700463	0.999468
ENSMUSG00000024397	Aif1	0.517746	0.0701596	0.999468
ENSMUSG00000027217	Tspan18	0.332405	0.0703411	0.999468
ENSMUSG00000018999	Slc35b4	0.390678	0.0703591	0.999468
ENSMUSG00000029655	N4bp2l2	-0.184173	0.0703935	0.999468
ENSMUSG00000107244		-0.816714	0.0703976	0.999468
ENSMUSG00000008036	Ap2s1	-0.287314	0.070423	0.999468
ENSMUSG00000089407	LOC115490251	-1.89841	0.0704743	0.999468
ENSMUSG00000044352	Sowaha	1.16143	0.0706056	0.999468
ENSMUSG00000056632	Dsg3	-0.459595	0.0706847	0.999468
ENSMUSG00000049502	Dtx3l	0.31002	0.070741	0.999468
ENSMUSG00000085572		-2.79863	0.0707945	0.999468
ENSMUSG00000054942	Miga1	-0.479996	0.0708226	0.999468
ENSMUSG00000037995	Igsf9	-0.278225	0.0708425	0.999468
ENSMUSG00000024170	Telo2	-0.411007	0.0708574	0.999468
ENSMUSG00000040367	Lrrd1	1.49044	0.0709639	0.999468
ENSMUSG00000108268		-0.871091	0.0710932	0.999468
ENSMUSG00000039105	Atp6v1g1	-0.700941	0.0711372	0.999468
ENSMUSG00000030796	Tead2	-0.444754	0.0711709	0.999468
ENSMUSG00000085786		0.415825	0.0712171	0.999468
ENSMUSG00000017176	Nt5c3b	0.469917	0.0712322	0.999468
ENSMUSG00000078505	Aadacl4fm4	1.21533	0.0713225	0.999468
ENSMUSG00000020173	Cobl	-0.213462	0.0713648	0.999468
ENSMUSG00000105717		0.935233	0.0714772	0.999468
ENSMUSG00000063275	Hacd1	0.396951	0.0716024	0.999468
ENSMUSG00000022297	Fzd6	-0.376862	0.0716129	0.999468
ENSMUSG00000042857	Gm9776	0.955449	0.0716269	0.999468
ENSMUSG00000069717	Gm11568	-2.48263	0.0717222	0.999468
ENSMUSG00000027306	Nusap1	0.407791	0.0720687	0.999468
ENSMUSG00000020184	Mdm2	0.226877	0.0720815	0.999468
ENSMUSG00000071649	B3gat3	0.345147	0.0721405	0.999468
ENSMUSG00000093314	Mir5136	1.15879	0.0723268	0.999468
ENSMUSG00000006095	Tbcb	0.252421	0.072333	0.999468
ENSMUSG00000039701	Usp53	-0.270401	0.0724315	0.999468
ENSMUSG00000074355		-1.9553	0.0724376	0.999468
ENSMUSG00000061143	Maml3	-0.280196	0.072451	0.999468
ENSMUSG00000090222		0.674392	0.0726193	0.999468
ENSMUSG00000069721	Krtap3-2	-0.428934	0.0726654	0.999468
ENSMUSG00000106720		-0.553297	0.0726966	0.999468
ENSMUSG00000003847	Nfat5	-0.227418	0.0728146	0.999468
ENSMUSG00000086206		1.50052	0.0728417	0.999468
ENSMUSG00000026556	Vangl2	-0.316771	0.0730238	0.999468
ENSMUSG00000103403		-1.0238	0.0730383	0.999468
ENSMUSG00000034438	Gbp8	1.12332	0.0730573	0.999468
ENSMUSG00000075028	Prdm11	-0.61861	0.0731023	0.999468
ENSMUSG00000066704	Cyp2b19	-0.24193	0.0731123	0.999468
ENSMUSG00000022241	Tars	0.192134	0.0731153	0.999468
ENSMUSG00000036875	Dna2	-0.577583	0.0731724	0.999468
ENSMUSG00000024503	Spink1	1.70484	0.0731929	0.999468
ENSMUSG00000055561	Spink5	-0.18341	0.0732533	0.999468
ENSMUSG00000109602		2.26387	0.073284	0.999468
ENSMUSG00000020829	Slc46a1	-0.576641	0.0735907	0.999468
ENSMUSG00000047085	Lrrc4b	1.47719	0.0736176	0.999468
ENSMUSG00000022768	Ccdc116	-2.53844	0.0738063	0.999468
ENSMUSG00000024664	Fads3	-0.717968	0.0738553	0.999468
ENSMUSG00000041594	Tmtc4	-0.388716	0.0739115	0.999468
ENSMUSG00000105852		-0.793268	0.0739159	0.999468
ENSMUSG00000036699	Zcchc12	2.74273	0.073931	0.999468
ENSMUSG00000037138	Aff3	-0.350811	0.0739614	0.999468
ENSMUSG00000050043	Tmx2	0.717665	0.0740436	0.999468
ENSMUSG00000113789		-1.57532	0.0741239	0.999468
ENSMUSG00000031231	Cox7b	0.279181	0.0741365	0.999468
ENSMUSG00000034610	Tut4	-0.244617	0.0742711	0.999468
ENSMUSG00000048832	Vps37c	0.301479	0.0743669	0.999468
ENSMUSG00000015806	Qdpr	0.241891	0.0744577	0.999468
ENSMUSG00000020152	Actr2	0.237171	0.0744583	0.999468
ENSMUSG00000090256		2.74631	0.0745379	0.999468
ENSMUSG00000063767	S100a7a	-1.43971	0.0746193	0.999468
ENSMUSG00000001467	Cyp51	0.296417	0.0747805	0.999468
ENSMUSG00000084098		0.741894	0.0749389	0.999468
ENSMUSG00000022790	Igsf11	0.830128	0.0751151	0.999468
ENSMUSG00000043153	Crppa	-0.526714	0.0751375	0.999468
ENSMUSG00000041837	Pdcd7	-0.411605	0.0751519	0.999468
ENSMUSG00000085811		1.39606	0.0751589	0.999468
ENSMUSG00000048915	Efna5	-0.273924	0.0752692	0.999468
ENSMUSG00000004455	Ppp1cc	2.48006	0.0753657	0.999468
ENSMUSG00000036098	Myrf	2.46001	0.0755869	0.999468
ENSMUSG00000107747		-0.996199	0.0756028	0.999468
ENSMUSG00000037935	Smarce1	0.241057	0.0758381	0.999468
ENSMUSG00000019872	Smpdl3a	0.315119	0.0758941	0.999468
ENSMUSG00000067942	Zfp160	0.256697	0.0759087	0.999468
ENSMUSG00000099966		0.422678	0.075938	0.999468
ENSMUSG00000008140	Emc10	0.237595	0.0760065	0.999468
ENSMUSG00000031987	Egln1	0.241005	0.0760125	0.999468
ENSMUSG00000036948	Map11	0.362754	0.0760599	0.999468
ENSMUSG00000034613	Ppm1h	-0.824756	0.0760685	0.999468
ENSMUSG00000024866	Acy3	0.750052	0.0760704	0.999468
ENSMUSG00000084320		-2.37874	0.0762267	0.999468
ENSMUSG00000042041	2010003K11Rik	1.72216	0.0763375	0.999468
ENSMUSG00000038538	Ubn2	-0.208789	0.0763644	0.999468
ENSMUSG00000056458	Mok	-2.15289	0.0764096	0.999468
ENSMUSG00000053347	Zfp943	-0.388286	0.0764582	0.999468
ENSMUSG00000063018		1.21234	0.0767436	0.999468
ENSMUSG00000031766	Slc12a3	-2.68426	0.0768085	0.999468
ENSMUSG00000086231		-0.635905	0.0769218	0.999468
ENSMUSG00000087038	2900079G21Rik	1.70424	0.0770353	0.999468
ENSMUSG00000027498	Cstf1	0.369625	0.0770535	0.999468
ENSMUSG00000106528		0.860435	0.0770684	0.999468
ENSMUSG00000047675	Rps8	0.277578	0.0771025	0.999468
ENSMUSG00000023341	Mx2	1.16165	0.0772673	0.999468
ENSMUSG00000017721	Pigt	-0.40432	0.0774148	0.999468
ENSMUSG00000080058		-1.31816	0.0774236	0.999468
ENSMUSG00000039316	Rftn1	0.319121	0.0774678	0.999468
ENSMUSG00000105179		2.33699	0.0775884	0.999468
ENSMUSG00000055523	Gucy2g	-1.92404	0.0776964	0.999468
ENSMUSG00000021340	Gpld1	-0.33127	0.0777777	0.999468
ENSMUSG00000024245	Tmem178	-2.56935	0.0777807	0.999468
ENSMUSG00000092417	Gpank1	0.383069	0.0777896	0.999468
ENSMUSG00000015749	Anp32e	0.285233	0.0777969	0.999468
ENSMUSG00000001948	Spa17	-0.633582	0.0778278	0.999468
ENSMUSG00000020354	Sgcd	0.584593	0.0779471	0.999468
ENSMUSG00000099881	2810013P06Rik	-0.291563	0.0779528	0.999468
ENSMUSG00000072955	Tmsb15l	-0.911949	0.0780121	0.999468
ENSMUSG00000050295	Foxc1	-0.25505	0.0780316	0.999468
ENSMUSG00000084787	Gm12436	-0.692291	0.0782413	0.999468
ENSMUSG00000092116		1.45252	0.0783503	0.999468
ENSMUSG00000056270	Prr9	-1.16891	0.0785354	0.999468
ENSMUSG00000107690		-0.669443	0.0785798	0.999468
ENSMUSG00000011837	Snapc2	-0.501741	0.0786797	0.999468
ENSMUSG00000020159	Gabrp	-0.810814	0.0787055	0.999468
ENSMUSG00000025129	Ppp1r27	0.456648	0.0787206	0.999468
ENSMUSG00000079470	Utp14b	-0.507277	0.0788186	0.999468
ENSMUSG00000033419	Snap91	0.583912	0.0790405	0.999468
ENSMUSG00000034247	Plekhm1	-0.351716	0.079074	0.999468
ENSMUSG00000040459	Arglu1	-0.175299	0.0790879	0.999468
ENSMUSG00000107325		-1.75255	0.0795595	0.999468
ENSMUSG00000093424		-0.945982	0.0796377	0.999468
ENSMUSG00000035674	Ndufa3	0.207054	0.0796652	0.999468
ENSMUSG00000027598	Itch	-0.276615	0.0796696	0.999468
ENSMUSG00000110831		-0.701141	0.0797232	0.999468
ENSMUSG00000087526	Gm33155	2.32717	0.0797438	0.999468
ENSMUSG00000105877		-1.22555	0.0797488	0.999468
ENSMUSG00000102770		2.32717	0.0799034	0.999468
ENSMUSG00000021903	Galnt15	-0.52801	0.0800788	0.999468
ENSMUSG00000109970		-1.71193	0.0802164	0.999468
ENSMUSG00000027868	Tbx15	-0.294892	0.0802331	0.999468
ENSMUSG00000019790	Stxbp5	-0.284571	0.0802536	0.999468
ENSMUSG00000113603		-1.05435	0.080258	0.999468
ENSMUSG00000086602		-0.53624	0.0803552	0.999468
ENSMUSG00000019978	Epb41l2	0.187829	0.0803587	0.999468
ENSMUSG00000051989	Smim11	0.247204	0.0803666	0.999468
ENSMUSG00000022325	Pop1	0.431905	0.0803956	0.999468
ENSMUSG00000030366	Ceacam12	2.42321	0.080563	0.999468
ENSMUSG00000113987		-0.444002	0.0805632	0.999468
ENSMUSG00000019487	Trip10	-0.480283	0.0806015	0.999468
ENSMUSG00000067786	Nnat	-0.615145	0.0806759	0.999468
ENSMUSG00000000561	Wdr77	0.305557	0.0806975	0.999468
ENSMUSG00000033319	Fem1c	-0.413097	0.0809306	0.999468
ENSMUSG00000025610	Map3k7cl	-0.939242	0.0809686	0.999468
ENSMUSG00000064373	Selenop	-0.340111	0.0809718	0.999468
ENSMUSG00000070687	Htr1d	-1.63811	0.0810264	0.999468
ENSMUSG00000043126	D830039M14Rik	0.984318	0.0812322	0.999468
ENSMUSG00000090213	Tmem189	0.355568	0.0812367	0.999468
ENSMUSG00000060036	Rpl3	-0.693626	0.0812462	0.999468
ENSMUSG00000028218	Fam92a	-0.341513	0.0813054	0.999468
ENSMUSG00000022639		-0.42456	0.0813909	0.999468
ENSMUSG00000096472	Cdkn2d	0.346595	0.081433	0.999468
ENSMUSG00000051278	Zgrf1	0.62554	0.0814744	0.999468
ENSMUSG00000027367	Stard7	0.2625	0.0815666	0.999468
ENSMUSG00000043017	Ptgir	-0.742452	0.0816306	0.999468
ENSMUSG00000105881		-0.398034	0.0816837	0.999468
ENSMUSG00000106550		2.74824	0.0817053	0.999468
ENSMUSG00000050921	P2ry10	0.88619	0.081751	0.999468
ENSMUSG00000109363		1.47137	0.0818644	0.999468
ENSMUSG00000117063		-2.6923	0.0818731	0.999468
ENSMUSG00000035125	Gcfc2	-0.323145	0.0818949	0.999468
ENSMUSG00000012114	Med15	-0.247413	0.0818962	0.999468
ENSMUSG00000022698	Naa50	0.215252	0.0819756	0.999468
ENSMUSG00000056536	Pign	-0.428581	0.082105	0.999468
ENSMUSG00000089773	Skint1	-0.469955	0.0821294	0.999468
ENSMUSG00000063931	Pepd	0.305763	0.0822036	0.999468
ENSMUSG00000074794	Arrdc3	-0.412481	0.0822438	0.999468
ENSMUSG00000097412	1810014B01Rik	0.276165	0.0824815	0.999468
ENSMUSG00000021810	Ecd	0.278672	0.0824853	0.999468
ENSMUSG00000026199	Ankzf1	-0.2802	0.0824868	0.999468
ENSMUSG00000117011	E130008D07Rik	1.88138	0.0826674	0.999468
ENSMUSG00000033880	Lgals3bp	0.553719	0.0830552	0.999468
ENSMUSG00000108460		-0.690158	0.0831077	0.999468
ENSMUSG00000026765	Lypd6b	-0.332785	0.0831362	0.999468
ENSMUSG00000042524	Sun2	-0.17869	0.0832001	0.999468
ENSMUSG00000021549	Rasa1	-0.176414	0.0832345	0.999468
ENSMUSG00000115546		-2.23939	0.0833476	0.999468
ENSMUSG00000030987	Stim1	-0.159217	0.0833531	0.999468
ENSMUSG00000027716	Trpc3	1.30651	0.0835038	0.999468
ENSMUSG00000020116	Pno1	0.359661	0.0836843	0.999468
ENSMUSG00000102139		-0.919564	0.083706	0.999468
ENSMUSG00000110218	Gm20219	-0.35769	0.0838478	0.999468
ENSMUSG00000054199	Gon4l	0.305592	0.0838506	0.999468
ENSMUSG00000020620	Abca8b	0.423609	0.0838993	0.999468
ENSMUSG00000060519	Tor3a	0.378388	0.0839136	0.999468
ENSMUSG00000039046	Usp6nl	-0.322913	0.0839195	0.999468
ENSMUSG00000036551	Akap14	0.926713	0.083987	0.999468
ENSMUSG00000109511	Nup62	0.231058	0.0840568	0.999468
ENSMUSG00000097354	2310001H17Rik	-0.368721	0.0840844	0.999468
ENSMUSG00000106557		-1.02889	0.08412	0.999468
ENSMUSG00000117775		0.891233	0.0841313	0.999468
ENSMUSG00000074896	Ifit3	0.733066	0.0841756	0.999468
ENSMUSG00000027859	Ngf	1.27933	0.0841979	0.999468
ENSMUSG00000038751	Ptk6	0.477981	0.0842333	0.999468
ENSMUSG00000026019	Wdr12	0.380142	0.0842438	0.999468
ENSMUSG00000007411	Mark3	-0.20407	0.0843018	0.999468
ENSMUSG00000037466	Tedc1	-0.873662	0.0843287	0.999468
ENSMUSG00000020891	Alox8	2.32301	0.0844072	0.999468
ENSMUSG00000037845	Fdxacb1	-0.509679	0.0844513	0.999468
ENSMUSG00000074874	Ctla2b	0.643422	0.084499	0.999468
ENSMUSG00000115790		2.45427	0.0845375	0.999468
ENSMUSG00000031070	Mrgprf	0.480914	0.08461	0.999468
ENSMUSG00000057880	Abat	0.645252	0.0846352	0.999468
ENSMUSG00000026095	Asnsd1	0.317905	0.0846654	0.999468
ENSMUSG00000042650	Alkbh5	0.282491	0.0847138	0.999468
ENSMUSG00000053835	H2-T24	0.586041	0.0847293	0.999468
ENSMUSG00000089768	Tmsb15b1	-1.10797	0.0847876	0.999468
ENSMUSG00000021136	Smoc1	-0.498239	0.0848251	0.999468
ENSMUSG00000005986	Ankrd13d	-0.779575	0.0848797	0.999468
ENSMUSG00000026389	Steap3	-0.320454	0.0849475	0.999468
ENSMUSG00000022181	C6	-1.7835	0.0851085	0.999468
ENSMUSG00000116639		2.32883	0.0852921	0.999468
ENSMUSG00000108912		-0.388543	0.0853469	0.999468
ENSMUSG00000098789	Jmjd7	0.7456	0.0854417	0.999468
ENSMUSG00000020827	Mink1	0.388528	0.0855666	0.999468
ENSMUSG00000022351	Sqle	0.352357	0.085616	0.999468
ENSMUSG00000025076	Casp7	-0.660768	0.0856268	0.999468
ENSMUSG00000015133	Lrrk1	-0.26418	0.0857573	0.999468
ENSMUSG00000063661	Krt73	-1.88643	0.0858683	0.999468
ENSMUSG00000064936	LOC115485772	0.844882	0.0859286	0.999468
ENSMUSG00000111840		1.08095	0.0859414	0.999468
ENSMUSG00000057723	Krt33b	-5.21239	0.0860102	0.999468
ENSMUSG00000114256		-1.4261	0.0860699	0.999468
ENSMUSG00000022938	Fam3b	1.29165	0.0860798	0.999468
ENSMUSG00000034412	Tbc1d10a	-0.429883	0.0861064	0.999468
ENSMUSG00000009630	Ppp2cb	-0.778471	0.086109	0.999468
ENSMUSG00000113041		-0.870029	0.0861231	0.999468
ENSMUSG00000034621	Gpatch8	-0.180118	0.0864142	0.999468
ENSMUSG00000049124		0.473063	0.0864968	0.999468
ENSMUSG00000021711	Trappc13	0.322619	0.0865136	0.999468
ENSMUSG00000028970	Abcb1b	0.516317	0.0865157	0.999468
ENSMUSG00000060568	Fam78b	0.848802	0.0866126	0.999468
ENSMUSG00000100009		1.49258	0.0866282	0.999468
ENSMUSG00000020849	Ywhae	0.17056	0.0866679	0.999468
ENSMUSG00000042790	Rnf214	-0.220766	0.0868533	0.999468
ENSMUSG00000023066	Rttn	-0.487026	0.0868599	0.999468
ENSMUSG00000000560	Gabra2	1.10385	0.0868923	0.999468
ENSMUSG00000099843	Gm7160	1.03835	0.0869948	0.999468
ENSMUSG00000106320		-0.492837	0.0870475	0.999468
ENSMUSG00000021033	Gstz1	0.286447	0.0870641	0.999468
ENSMUSG00000054021	Sirt5	0.529246	0.0871906	0.999468
ENSMUSG00000022580	Rhpn1	-2.65334	0.0872189	0.999468
ENSMUSG00000020534	Shmt1	-0.303734	0.0872693	0.999468
ENSMUSG00000039929	Urb1	0.479135	0.0874284	0.999468
ENSMUSG00000048029	Eno4	-1.79253	0.0874571	0.999468
ENSMUSG00000071451	Psmg4	0.399573	0.0877012	0.999468
ENSMUSG00000078657	Crnn	-3.72807	0.0878027	0.999468
ENSMUSG00000044221	Grsf1	-0.252735	0.0878076	0.999468
ENSMUSG00000021694	Ercc8	0.455291	0.0878938	0.999468
ENSMUSG00000027071	P2rx3	-1.76074	0.0879186	0.999468
ENSMUSG00000037279	Ovol2	-0.537435	0.0879645	0.999468
ENSMUSG00000033707	Lrrc24	2.78882	0.0879999	0.999468
ENSMUSG00000020361	Hspa4	0.188143	0.0880429	0.999468
ENSMUSG00000046733	Gprc5a	-1.53927	0.0881326	0.999468
ENSMUSG00000020484	Xbp1	0.267538	0.0881527	0.999468
ENSMUSG00000023411	Nfatc4	-0.467015	0.0881613	0.999468
ENSMUSG00000048310	Pskh1	-0.3776	0.0883502	0.999468
ENSMUSG00000023991	Foxp4	-0.423814	0.0886856	0.999468
ENSMUSG00000032044	Rpusd4	0.564106	0.0887683	0.999468
ENSMUSG00000022218	Tgm1	0.490524	0.0887718	0.999468
ENSMUSG00000116707		-1.70561	0.0888065	0.999468
ENSMUSG00000041991	Hrnr	0.206702	0.0889557	0.999468
ENSMUSG00000104710		2.78736	0.0890201	0.999468
ENSMUSG00000021028	Mbip	0.50824	0.0890541	0.999468
ENSMUSG00000110828		-2.23642	0.089059	0.999468
ENSMUSG00000025229	Pitx3	-1.48668	0.0891369	0.999468
ENSMUSG00000091228		0.326519	0.0893386	0.999468
ENSMUSG00000015120	Ube2i	-0.371123	0.0894311	0.999468
ENSMUSG00000040016	Ptger3	0.447695	0.0895052	0.999468
ENSMUSG00000008540	Mgst1	0.350856	0.0896226	0.999468
ENSMUSG00000029461	Fam168a	-0.205002	0.0896281	0.999468
ENSMUSG00000082633		1.22203	0.0896573	0.999468
ENSMUSG00000051457	Spn	0.760893	0.0896664	0.999468
ENSMUSG00000034522	Zfp395	-0.362246	0.0899289	0.999468
ENSMUSG00000031129	Slc9a9	-0.324182	0.0899937	0.999468
ENSMUSG00000108486		-0.566157	0.0900095	0.999468
ENSMUSG00000105960	6330410L21Rik	-1.34694	0.0900378	0.999468
ENSMUSG00000091119	Ccdc152	-0.327883	0.090057	0.999468
ENSMUSG00000036941	Elac1	-0.472495	0.0901152	0.999468
ENSMUSG00000105504	Gbp5	0.704371	0.0901874	0.999468
ENSMUSG00000029134	Plb1	-0.81996	0.0901889	0.999468
ENSMUSG00000083899		0.341282	0.090225	0.999468
ENSMUSG00000032252	Glce	-0.382353	0.090269	0.999468
ENSMUSG00000050627	Gpd1l	-0.373579	0.0903202	0.999468
ENSMUSG00000046897	Zfp740	-0.237567	0.0906365	0.999468
ENSMUSG00000082609		-0.923797	0.0906477	0.999468
ENSMUSG00000082154		-2.43211	0.0907313	0.999468
ENSMUSG00000000085	Scmh1	-0.288072	0.090866	0.999468
ENSMUSG00000024587	Nars	0.164838	0.0908947	0.999468
ENSMUSG00000076304		-1.74038	0.0908975	0.999468
ENSMUSG00000055480	Zfp458	-0.783921	0.0910399	0.999468
ENSMUSG00000084828		2.31097	0.0910974	0.999468
ENSMUSG00000028863	Meaf6	-0.337303	0.0912634	0.999468
ENSMUSG00000024816	Frmd8	-0.369224	0.0912885	0.999468
ENSMUSG00000097850		-0.320166	0.091351	0.999468
ENSMUSG00000037681	Esyt3	-0.364857	0.091457	0.999468
ENSMUSG00000016427	Ndufa1	0.291176	0.0915631	0.999468
ENSMUSG00000010110	Stx5a	-0.255701	0.0916986	0.999468
ENSMUSG00000034156	Tspoap1	-1.32969	0.0917579	0.999468
ENSMUSG00000115852		1.11108	0.0918312	0.999468
ENSMUSG00000029552	Tes	-0.377355	0.0918529	0.999468
ENSMUSG00000107155		0.431132	0.0918905	0.999468
ENSMUSG00000079363	Gbp4	0.514533	0.0919278	0.999468
ENSMUSG00000047423	AI837181	-0.259627	0.0920293	0.999468
ENSMUSG00000038914	Dido1	-0.220889	0.0920338	0.999468
ENSMUSG00000031590	Frg1	-0.177598	0.0922349	0.999468
ENSMUSG00000096964	Gm6345	-1.7743	0.0922818	0.999468
ENSMUSG00000014195	Dnajc7	-0.205469	0.0923004	0.999468
ENSMUSG00000111681		0.965771	0.0923449	0.999468
ENSMUSG00000085787		-0.79024	0.0923581	0.999468
ENSMUSG00000117871		-0.570465	0.092564	0.999468
ENSMUSG00000020571	Pdia6	0.206803	0.0926315	0.999468
ENSMUSG00000020271	Fbxw11	0.239778	0.0927193	0.999468
ENSMUSG00000063887	Nlgn1	1.53979	0.0928037	0.999468
ENSMUSG00000117732		0.327301	0.0928193	0.999468
ENSMUSG00000052616	Terb1	-1.22482	0.0930752	0.999468
ENSMUSG00000027185	Nat10	0.44523	0.0930908	0.999468
ENSMUSG00000074928	Krtap14	-2.68023	0.0931267	0.999468
ENSMUSG00000097491		0.488408	0.09313	0.999468
ENSMUSG00000095870	Lce1k	0.64196	0.0931615	0.999468
ENSMUSG00000003099	Ppp5c	0.317798	0.0932091	0.999468
ENSMUSG00000056978	Hamp2	-0.387118	0.093278	0.999468
ENSMUSG00000045502	Hcar2	0.376518	0.0933	0.999468
ENSMUSG00000035916	Ptprq	2.26756	0.0933354	0.999468
ENSMUSG00000024533	Spire1	-0.330218	0.0933674	0.999468
ENSMUSG00000052316	Lrrc15	-1.19322	0.0934171	0.999468
ENSMUSG00000010025	Aldh3a2	-0.315682	0.0934507	0.999468
ENSMUSG00000113440		-0.596361	0.0934556	0.999468
ENSMUSG00000113511		-2.29837	0.0934979	0.999468
ENSMUSG00000029234	Tmem165	-0.270725	0.0935712	0.999468
ENSMUSG00000059810	Rgs3	-0.688635	0.0935934	0.999468
ENSMUSG00000024048	Myl12a	-0.166992	0.0936123	0.999468
ENSMUSG00000030309	Caprin2	0.450821	0.0936751	0.999468
ENSMUSG00000064357	ATP6	-2.65422	0.0937312	0.999468
ENSMUSG00000041341	Atg2b	0.328941	0.0937738	0.999468
ENSMUSG00000050635	Sprr2f	1.9283	0.0938222	0.999468
ENSMUSG00000028766	Alpl	0.6984	0.0938821	0.999468
ENSMUSG00000116988		0.821325	0.0938893	0.999468
ENSMUSG00000113195		-2.09348	0.0939031	0.999468
ENSMUSG00000025993	Slc40a1	-0.467098	0.0939076	0.999468
ENSMUSG00000005718	Tfap4	0.383714	0.0939095	0.999468
ENSMUSG00000066170		-0.573335	0.0940679	0.999468
ENSMUSG00000099474	1700097N02Rik	-2.65088	0.094204	0.999468
ENSMUSG00000052825		0.230705	0.0942916	0.999468
ENSMUSG00000088359		-0.78752	0.0943867	0.999468
ENSMUSG00000022214	Dcaf11	0.262413	0.0944425	0.999468
ENSMUSG00000047061		0.426046	0.0944833	0.999468
ENSMUSG00000040483	Xaf1	0.560966	0.0945091	0.999468
ENSMUSG00000034795	Ccdc122	-0.499958	0.0945463	0.999468
ENSMUSG00000042109	Csdc2	-1.39813	0.0945522	0.999468
ENSMUSG00000040296	Ddx58	0.368095	0.0945613	0.999468
ENSMUSG00000078853	Igtp	0.531563	0.094573	0.999468
ENSMUSG00000026927	Entr1	-0.258123	0.0945952	0.999468
ENSMUSG00000103706		-0.432124	0.0946349	0.999468
ENSMUSG00000050808	Muc15	-0.417299	0.094657	0.999468
ENSMUSG00000108141		1.49553	0.0948287	0.999468
ENSMUSG00000047881	Rell1	0.213623	0.0949674	0.999468
ENSMUSG00000024164	C3	0.405592	0.0949858	0.999468
ENSMUSG00000028277	Ube2j1	-0.219245	0.0951808	0.999468
ENSMUSG00000051346	Spryd4	0.429567	0.0951872	0.999468
ENSMUSG00000015289	Lage3	0.235248	0.0952851	0.999468
ENSMUSG00000057457	Phex	0.793274	0.0953068	0.999468
ENSMUSG00000061759	Armt1	0.347604	0.0954281	0.999468
ENSMUSG00000024074	Crim1	-0.247993	0.0955032	0.999468
ENSMUSG00000061455	Stx17	-0.244608	0.0955042	0.999468
ENSMUSG00000111362		-1.46878	0.0956222	0.999468
ENSMUSG00000049517	Rps23	0.630616	0.0957843	0.999468
ENSMUSG00000049670	Morn4	-1.06519	0.0958517	0.999468
ENSMUSG00000061353	Cxcl12	-0.266759	0.0959521	0.999468
ENSMUSG00000087333	Gm13652	2.16467	0.0959853	0.999468
ENSMUSG00000024827	Gldc	0.757772	0.0960675	0.999468
ENSMUSG00000036966	Spryd3	0.260516	0.0960693	0.999468
ENSMUSG00000022867	Usp25	0.200039	0.0962496	0.999468
ENSMUSG00000036676	Tmtc3	-0.345483	0.0962689	0.999468
ENSMUSG00000002343	Armc6	0.561628	0.0963181	0.999468
ENSMUSG00000106475		-0.97	0.0963461	0.999468
ENSMUSG00000033949	Trim36	-1.00634	0.0963978	0.999468
ENSMUSG00000028789	Azin2	-0.736523	0.096409	0.999468
ENSMUSG00000015093	Clic3	-0.248276	0.0964739	0.999468
ENSMUSG00000113922		-0.345969	0.0966368	0.999468
ENSMUSG00000029847	Slc23a4	-1.97686	0.0968199	0.999468
ENSMUSG00000068250	Amn1	-0.285263	0.0968616	0.999468
ENSMUSG00000024150	Mcfd2	0.260161	0.0968686	0.999468
ENSMUSG00000047044	D030056L22Rik	0.472883	0.096869	0.999468
ENSMUSG00000078435	AU041133	0.583149	0.0968732	0.999468
ENSMUSG00000108671		-2.25258	0.0969212	0.999468
ENSMUSG00000102721		-1.44996	0.0969649	0.999468
ENSMUSG00000030972	Acsm5	-2.08814	0.0970572	0.999468
ENSMUSG00000051339	2900026A02Rik	-0.324569	0.0970784	0.999468
ENSMUSG00000041736	Tspo	0.2815	0.0972068	0.999468
ENSMUSG00000069633	Pex11g	-0.370172	0.0972244	0.999468
ENSMUSG00000032239	Rp9	-0.20258	0.0972744	0.999468
ENSMUSG00000047462	Gpr141b	-1.08234	0.0973632	0.999468
ENSMUSG00000075279		0.570428	0.0973799	0.999468
ENSMUSG00000024338	Psmb8	0.418582	0.0974641	0.999468
ENSMUSG00000111540		-2.29812	0.0975416	0.999468
ENSMUSG00000021224	Numb	-0.310845	0.0975429	0.999468
ENSMUSG00000038371	Sbf2	-0.209212	0.0975631	0.999468
ENSMUSG00000026134	Prim2	0.424028	0.0976335	0.999468
ENSMUSG00000089706	B230216N24Rik	-0.43732	0.0976396	0.999468
ENSMUSG00000028907	Utp11	0.258707	0.0976606	0.999468
ENSMUSG00000031169	Porcn	0.477778	0.0977669	0.999468
ENSMUSG00000113985	9130015A21Rik	1.44997	0.0978415	0.999468
ENSMUSG00000026582	Sele	1.44597	0.0978915	0.999468
ENSMUSG00000031807	Pgls	-0.196566	0.0979039	0.999468
ENSMUSG00000051228	Nyx	-1.85221	0.0979521	0.999468
ENSMUSG00000060275	Nrg2	-0.968822	0.0982114	0.999468
ENSMUSG00000044172	Ptx4	-1.72484	0.0982808	0.999468
ENSMUSG00000073775	Kti12	0.478241	0.0982921	0.999468
ENSMUSG00000032596	Uba7	0.407114	0.0983196	0.999468
ENSMUSG00000019876	Pkib	-0.354862	0.0985992	0.999468
ENSMUSG00000024969	Mark2	-0.268671	0.0986453	0.999468
ENSMUSG00000102619		-2.04901	0.0987498	0.999468
ENSMUSG00000037720	Tmem33	0.278389	0.0988474	0.999468
ENSMUSG00000028463	Car9	0.743028	0.0989012	0.999468
ENSMUSG00000031245	Hmgn5	0.269749	0.0990161	0.999468
ENSMUSG00000090674		1.63769	0.0990632	0.999468
ENSMUSG00000073460	Pnldc1	-1.09307	0.0990888	0.999468
ENSMUSG00000022986	Krt75	-0.4918	0.099165	0.999468
ENSMUSG00000009569	Mrtfb	-0.246573	0.0992524	0.999468
ENSMUSG00000019779	Frk	0.605724	0.0992986	0.999468
ENSMUSG00000073176	Zfp449	-0.788707	0.0993008	0.999468
ENSMUSG00000024308	Tapbp	0.204984	0.0993372	0.999468
ENSMUSG00000018761	Mpdu1	-0.234032	0.0995041	0.999468
ENSMUSG00000102415		-0.706003	0.0995248	0.999468
ENSMUSG00000088549		-0.593958	0.0996849	0.999468
ENSMUSG00000104965		1.08483	0.0998414	0.999468
ENSMUSG00000050912	Tmem123	0.186016	0.0998517	0.999468
ENSMUSG00000029094	Afap1	0.247212	0.0999626	0.999468
ENSMUSG00000040043	Rbms2	-0.316287	0.100065	0.999468
ENSMUSG00000027932	Slc27a3	0.38957	0.100142	0.999468
ENSMUSG00000117901		0.677717	0.100229	0.999468
ENSMUSG00000040767	Snrnp25	0.381	0.100256	0.999468
ENSMUSG00000031990	Jam3	0.403463	0.100271	0.999468
ENSMUSG00000030048	Gkn3	-0.804181	0.10032	0.999468
ENSMUSG00000028699	Tspan1	-2.26129	0.10056	0.999468
ENSMUSG00000035623	Rsf1	-0.17327	0.100585	0.999468
ENSMUSG00000077990		-0.704942	0.100809	0.999468
ENSMUSG00000067873	Htatsf1	0.182994	0.100874	0.999468
ENSMUSG00000055760	Gemin6	0.771495	0.101008	0.999468
ENSMUSG00000115381		-0.354036	0.101027	0.999468
ENSMUSG00000040681	Hmgn1	0.232349	0.101204	0.999468
ENSMUSG00000045730	Adrb2	0.788111	0.101211	0.999468
ENSMUSG00000009687	Fxyd5	0.311625	0.101432	0.999468
ENSMUSG00000022500	Litaf	0.216011	0.101612	0.999468
ENSMUSG00000025503	Taldo1	0.190547	0.101643	0.999468
ENSMUSG00000026827	Gpd2	0.24337	0.101654	0.999468
ENSMUSG00000029605	Oas1b	1.04369	0.101698	0.999468
ENSMUSG00000031485	Plpbp	0.273093	0.101824	0.999468
ENSMUSG00000020857	Nme2	0.317224	0.101831	0.999468
ENSMUSG00000071226	Cecr2	-0.328488	0.101832	0.999468
ENSMUSG00000086915	Gm16364	0.786537	0.101903	0.999468
ENSMUSG00000028583	Pdpn	0.328099	0.102015	0.999468
ENSMUSG00000026985	Il1f8	1.08225	0.102085	0.999468
ENSMUSG00000030228	Pik3c2g	-0.564585	0.102115	0.999468
ENSMUSG00000043556	Fbxl7	-0.306286	0.102133	0.999468
ENSMUSG00000056144	Trim34a	0.561701	0.102196	0.999468
ENSMUSG00000023345	Poc1a	0.794652	0.10225	0.999468
ENSMUSG00000087405		0.383204	0.102381	0.999468
ENSMUSG00000039234	Sec24d	0.29279	0.102545	0.999468
ENSMUSG00000027820	Mme	-0.386887	0.10256	0.999468
ENSMUSG00000010914	Pdhx	0.271819	0.102609	0.999468
ENSMUSG00000074793	Hspa12b	-0.391696	0.102794	0.999468
ENSMUSG00000031681	Smad1	-0.23757	0.10284	0.999468
ENSMUSG00000054905	Stfa3	1.43578	0.102862	0.999468
ENSMUSG00000012428	Steap4	0.377826	0.103104	0.999468
ENSMUSG00000008206	Cers4	0.266811	0.103125	0.999468
ENSMUSG00000031093	Dock11	-0.380399	0.103163	0.999468
ENSMUSG00000030498	Gas2	-1.01961	0.103204	0.999468
ENSMUSG00000102009		-0.823067	0.103257	0.999468
ENSMUSG00000044006	Cilp2	-0.524114	0.103282	0.999468
ENSMUSG00000050014	Apol10b	1.03578	0.103302	0.999468
ENSMUSG00000116673	A630089N07Rik	0.494415	0.103304	0.999468
ENSMUSG00000031378	Abcd1	-0.354716	0.103373	0.999468
ENSMUSG00000103076		-0.590176	0.103513	0.999468
ENSMUSG00000020280	Pus10	-0.449988	0.10352	0.999468
ENSMUSG00000037593	Rskr	1.08302	0.103535	0.999468
ENSMUSG00000005410	Mcm5	0.502833	0.103564	0.999468
ENSMUSG00000113880		-1.31552	0.103618	0.999468
ENSMUSG00000030839	Sergef	0.592989	0.103754	0.999468
ENSMUSG00000044881	Coa4	0.515387	0.103771	0.999468
ENSMUSG00000023495	Pcbp4	-0.276624	0.103793	0.999468
ENSMUSG00000027828	Ssr3	0.175802	0.103884	0.999468
ENSMUSG00000005204	Senp3	-0.52203	0.103909	0.999468
ENSMUSG00000058626	Capn11	2.05745	0.103923	0.999468
ENSMUSG00000031775	Pllp	0.460546	0.103959	0.999468
ENSMUSG00000006398	Cdc20	0.444203	0.103988	0.999468
ENSMUSG00000025236	Adpgk	0.375537	0.104018	0.999468
ENSMUSG00000025648	Pfkfb4	0.468806	0.10409	0.999468
ENSMUSG00000029405	G3bp2	0.195926	0.104258	0.999468
ENSMUSG00000035011	Zbtb7a	-0.170945	0.104316	0.999468
ENSMUSG00000041084	Ostc	0.188938	0.104365	0.999468
ENSMUSG00000052707	Tnrc6a	-0.135528	0.104372	0.999468
ENSMUSG00000001755	Coasy	0.234904	0.104628	0.999468
ENSMUSG00000022629	Kif21a	-0.15221	0.104666	0.999468
ENSMUSG00000115793		-1.48441	0.104702	0.999468
ENSMUSG00000038119	Cdon	0.344303	0.104713	0.999468
ENSMUSG00000104444		0.277978	0.105058	0.999468
ENSMUSG00000103062		-0.668837	0.105091	0.999468
ENSMUSG00000032739	Pram1	1.8987	0.105122	0.999468
ENSMUSG00000028407	Smim27	0.254422	0.105138	0.999468
ENSMUSG00000010044	Zmynd10	2.1359	0.105158	0.999468
ENSMUSG00000018379	Srsf1	0.185033	0.105213	0.999468
ENSMUSG00000020841	Cpd	-0.204704	0.105221	0.999468
ENSMUSG00000035152	Ap2b1	0.19363	0.105329	0.999468
ENSMUSG00000032487	Ptgs2	1.40389	0.105331	0.999468
ENSMUSG00000018770	Atp5g3	0.179794	0.105363	0.999468
ENSMUSG00000029714	Gigyf1	-0.234346	0.105494	0.999468
ENSMUSG00000031200	Mtcp1	-0.946575	0.105542	0.999468
ENSMUSG00000096780		0.662643	0.105546	0.999468
ENSMUSG00000003929	Zfp81	-0.321026	0.105607	0.999468
ENSMUSG00000038156	Spon1	-0.339236	0.105636	0.999468
ENSMUSG00000073491	Ifi213	2.33032	0.105685	0.999468
ENSMUSG00000028394	Pole3	0.229058	0.105692	0.999468
ENSMUSG00000114391		-0.860467	0.10581	0.999468
ENSMUSG00000019804	Snx3	0.240048	0.105915	0.999468
ENSMUSG00000056888	Glipr1	0.814876	0.10599	0.999468
ENSMUSG00000068129	Cst7	-1.32492	0.106013	0.999468
ENSMUSG00000024855	Pacs1	-0.428014	0.106156	0.999468
ENSMUSG00000074064	Mlycd	-0.318384	0.10619	0.999468
ENSMUSG00000103805		0.931953	0.106209	0.999468
ENSMUSG00000059970	Hspa2	-0.437651	0.106216	0.999468
ENSMUSG00000020808	Pimreg	-1.05423	0.106353	0.999468
ENSMUSG00000089900	Tbc1d22bos	-1.96381	0.106487	0.999468
ENSMUSG00000034216	Vps18	-0.428225	0.106506	0.999468
ENSMUSG00000066149	Cdc26	-0.450387	0.106537	0.999468
ENSMUSG00000048782	Insc	1.03918	0.106569	0.999468
ENSMUSG00000107050		1.09837	0.106668	0.999468
ENSMUSG00000037568	Vash2	-0.719033	0.106772	0.999468
ENSMUSG00000026185	Igfbp5	0.205747	0.106795	0.999468
ENSMUSG00000040385	Ppp1ca	0.16599	0.106853	0.999468
ENSMUSG00000026895	Ndufa8	0.196555	0.106954	0.999468
ENSMUSG00000063952	Brpf3	-0.2964	0.107042	0.999468
ENSMUSG00000019027	Dnah1	-2.00661	0.107069	0.999468
ENSMUSG00000030127	Cops7a	-0.431513	0.1071	0.999468
ENSMUSG00000050299		-0.18339	0.107147	0.999468
ENSMUSG00000031340	Gabre	-1.02133	0.107147	0.999468
ENSMUSG00000079042	Apela	-1.11914	0.107201	0.999468
ENSMUSG00000044033	Ccdc141	0.476793	0.107239	0.999468
ENSMUSG00000049323	Smcr8	-0.377594	0.107348	0.999468
ENSMUSG00000035769	Xylb	1.01718	0.107446	0.999468
ENSMUSG00000068748	Ptprz1	-0.421856	0.107542	0.999468
ENSMUSG00000040189	Ccdc114	-0.747212	0.107575	0.999468
ENSMUSG00000063568	Jazf1	0.500828	0.107618	0.999468
ENSMUSG00000025165	Sectm1a	0.503347	0.10762	0.999468
ENSMUSG00000057359		-1.46206	0.108011	0.999468
ENSMUSG00000103553		2.18829	0.108025	0.999468
ENSMUSG00000021714	Cenpk	0.397852	0.108091	0.999468
ENSMUSG00000029095	Ablim2	0.341511	0.108143	0.999468
ENSMUSG00000044254	Pcsk9	1.1483	0.108201	0.999468
ENSMUSG00000029669	Tspan12	0.589432	0.108234	0.999468
ENSMUSG00000037071	Scd1	0.287926	0.108268	0.999468
ENSMUSG00000087365		-0.735964	0.108327	0.999468
ENSMUSG00000091405	H4c14	0.972035	0.108626	0.999468
ENSMUSG00000039616	Mocos	0.434515	0.108629	0.999468
ENSMUSG00000004707	Ly9	-1.56217	0.108772	0.999468
ENSMUSG00000076437	Selenoh	0.41818	0.108773	0.999468
ENSMUSG00000097296		-0.310316	0.108809	0.999468
ENSMUSG00000036661	Dennd3	-1.23915	0.108846	0.999468
ENSMUSG00000111466		-1.96573	0.10885	0.999468
ENSMUSG00000025571	Tnrc6c	-0.171088	0.108919	0.999468
ENSMUSG00000104214		-1.16982	0.108922	0.999468
ENSMUSG00000058569	Tmed9	0.161997	0.108965	0.999468
ENSMUSG00000079165	Sap25	-0.316862	0.109016	0.999468
ENSMUSG00000032244	Fem1b	-0.25785	0.10907	0.999468
ENSMUSG00000106472		-0.480863	0.109255	0.999468
ENSMUSG00000102451		-1.47775	0.109258	0.999468
ENSMUSG00000019731	Slc35e1	0.353821	0.109322	0.999468
ENSMUSG00000032637	Atxn2l	-0.276282	0.109661	0.999468
ENSMUSG00000108446		-1.64793	0.109765	0.999468
ENSMUSG00000027274	Mkks	0.230757	0.109786	0.999468
ENSMUSG00000030357	Fkbp4	0.211762	0.109808	0.999468
ENSMUSG00000032702	Kank1	-0.199961	0.109826	0.999468
ENSMUSG00000072621	Slfn10-ps	0.715235	0.109957	0.999468
ENSMUSG00000020803	Txndc17	0.227848	0.110021	0.999468
ENSMUSG00000103835		0.789559	0.110038	0.999468
ENSMUSG00000085218	BB218582	-1.16192	0.110147	0.999468
ENSMUSG00000028385	Snx30	-0.232654	0.110325	0.999468
ENSMUSG00000026480	Ncf2	0.567372	0.110406	0.999468
ENSMUSG00000030934	Oat	0.197879	0.110431	0.999468
ENSMUSG00000106208		0.673034	0.110568	0.999468
ENSMUSG00000108855		1.22426	0.110709	0.999468
ENSMUSG00000021751	Acox2	0.54775	0.110846	0.999468
ENSMUSG00000020234	4930404N11Rik	1.51475	0.110962	0.999468
ENSMUSG00000113846		-2.75615	0.111038	0.999468
ENSMUSG00000002379	Ndufa11	0.199559	0.111169	0.999468
ENSMUSG00000031148	Gpkow	-0.56248	0.111197	0.999468
ENSMUSG00000032006	Pdgfd	-0.819329	0.1112	0.999468
ENSMUSG00000110605	Gm32856	0.722853	0.111241	0.999468
ENSMUSG00000088185		-1.52178	0.111351	0.999468
ENSMUSG00000046434	Hnrnpa1	0.37875	0.111428	0.999468
ENSMUSG00000026730	Pter	-0.47263	0.111545	0.999468
ENSMUSG00000021451	Sema4d	-0.331538	0.111612	0.999468
ENSMUSG00000036644	Tbc1d9b	-0.226759	0.111648	0.999468
ENSMUSG00000053062	Jam2	0.391851	0.1117	0.999468
ENSMUSG00000059895	Ptp4a3	-0.250247	0.111774	0.999468
ENSMUSG00000033105	Lss	0.421413	0.111864	0.999468
ENSMUSG00000016194	Hsd11b1	0.70519	0.111915	0.999468
ENSMUSG00000089687	Rab42	1.14355	0.111928	0.999468
ENSMUSG00000042662	Dusp15	-1.19423	0.111949	0.999468
ENSMUSG00000005124	Ccn4	0.424747	0.111988	0.999468
ENSMUSG00000031703	Itfg1	0.238999	0.112255	0.999468
ENSMUSG00000037852	Cpe	-0.253553	0.112294	0.999468
ENSMUSG00000068794	Col28a1	0.920562	0.112348	0.999468
ENSMUSG00000014959	Gorasp2	0.195581	0.112357	0.999468
ENSMUSG00000022817	Itgb5	-0.241613	0.112369	0.999468
ENSMUSG00000024459	H2-M5	-0.364869	0.112449	0.999468
ENSMUSG00000110480		-1.30385	0.112459	0.999468
ENSMUSG00000075015		2.77849	0.112489	0.999468
ENSMUSG00000089842		1.17614	0.112519	0.999468
ENSMUSG00000003814	Calr	0.198022	0.112631	0.999468
ENSMUSG00000106186		0.646019	0.112779	0.999468
ENSMUSG00000018822	Sfrp5	0.311721	0.11282	0.999468
ENSMUSG00000056486	Chn1	0.636693	0.112831	0.999468
ENSMUSG00000020623	Map2k6	-0.517798	0.112833	0.999468
ENSMUSG00000071866	Ppia	-0.666788	0.112891	0.999468
ENSMUSG00000094605	LOC115488732	-0.637819	0.112937	0.999468
ENSMUSG00000074006	Omp	-1.45897	0.112955	0.999468
ENSMUSG00000038342	Mlxip	-0.271267	0.112973	0.999468
ENSMUSG00000104519		-1.36986	0.113175	0.999468
ENSMUSG00000097786		0.477332	0.11318	0.999468
ENSMUSG00000046110	Serinc4	-0.246746	0.1132	0.999468
ENSMUSG00000085794	Vax2os	-1.77813	0.113355	0.999468
ENSMUSG00000106197		-1.53883	0.113448	0.999468
ENSMUSG00000110061		-2.02882	0.113463	0.999468
ENSMUSG00000000915	Hip1r	-0.229221	0.113472	0.999468
ENSMUSG00000027006	Dnajc10	-0.219701	0.1135	0.999468
ENSMUSG00000107019		1.10552	0.113589	0.999468
ENSMUSG00000032261	Sh3bgrl2	-0.311517	0.113649	0.999468
ENSMUSG00000025221	Kcnip2	0.969724	0.113654	0.999468
ENSMUSG00000030852	Tacc2	-0.207153	0.113803	0.999468
ENSMUSG00000032737	Inppl1	-0.21976	0.11382	0.999468
ENSMUSG00000006058	Snf8	0.2716	0.113901	0.999468
ENSMUSG00000091306		-0.346725	0.114064	0.999468
ENSMUSG00000031561	Tenm3	-0.397635	0.114074	0.999468
ENSMUSG00000019738	Polr2i	-0.227806	0.114124	0.999468
ENSMUSG00000111131		-0.485926	0.114147	0.999468
ENSMUSG00000024696	Lpxn	0.848843	0.114159	0.999468
ENSMUSG00000118643		-0.28449	0.114162	0.999468
ENSMUSG00000052726	Kcnt2	2.15146	0.114476	0.999468
ENSMUSG00000117441		0.709672	0.114504	0.999468
ENSMUSG00000039456	Morc3	-0.332786	0.114561	0.999468
ENSMUSG00000032172	Olfm2	-0.57925	0.114586	0.999468
ENSMUSG00000031803	B3gnt3	-0.84122	0.114614	0.999468
ENSMUSG00000038335	Tsr1	0.307684	0.114677	0.999468
ENSMUSG00000027086	Fastkd1	-0.432264	0.114714	0.999468
ENSMUSG00000048707	Tprn	-0.532152	0.114958	0.999468
ENSMUSG00000105312		-0.834987	0.114971	0.999468
ENSMUSG00000092345		0.278593	0.115091	0.999468
ENSMUSG00000003477	Inmt	-0.943278	0.115092	0.999468
ENSMUSG00000030047	Arhgap25	-0.422591	0.115124	0.999468
ENSMUSG00000038975	Rabggtb	0.223662	0.115175	0.999468
ENSMUSG00000117334	A730006G06Rik	2.1688	0.115185	0.999468
ENSMUSG00000037872	Ackr1	0.369536	0.115259	0.999468
ENSMUSG00000084453	LOC115486854	2.30373	0.115344	0.999468
ENSMUSG00000090708		2.17022	0.115493	0.999468
ENSMUSG00000025644		2.1698	0.115576	0.999468
ENSMUSG00000038611	Phrf1	-0.204419	0.115635	0.999468
ENSMUSG00000046101	Mcmdc2	-0.956704	0.115692	0.999468
ENSMUSG00000025188	Hps1	-0.49624	0.115738	0.999468
ENSMUSG00000022197	Pdzd2	-0.176923	0.11593	0.999468
ENSMUSG00000031255	Sytl4	0.789566	0.115938	0.999468
ENSMUSG00000052928	Ctif	-0.375401	0.115959	0.999468
ENSMUSG00000095687	Rnaset2a	0.76655	0.115959	0.999468
ENSMUSG00000082431		1.39135	0.115978	0.999468
ENSMUSG00000025927	Tfap2b	-0.165843	0.116005	0.999468
ENSMUSG00000017897	Eya2	-0.805862	0.116087	0.999468
ENSMUSG00000027857	Tshb	-1.94258	0.116173	0.999468
ENSMUSG00000085865		1.92545	0.116324	0.999468
ENSMUSG00000098066		-0.609235	0.116391	0.999468
ENSMUSG00000103985		2.73318	0.116454	0.999468
ENSMUSG00000060798	Intu	0.808732	0.116539	0.999468
ENSMUSG00000003617	Cp	0.26939	0.116632	0.999468
ENSMUSG00000055305	Zfp93	-0.76832	0.116719	0.999468
ENSMUSG00000030600	Lrfn1	-0.432851	0.11675	0.999468
ENSMUSG00000022752	Tomm70a	0.182045	0.117049	0.999468
ENSMUSG00000086359	9630013K17Rik	1.09572	0.11713	0.999468
ENSMUSG00000040693	Slco4c1	-2.30957	0.117143	0.999468
ENSMUSG00000110136		0.401255	0.117207	0.999468
ENSMUSG00000026608	Kctd3	0.340152	0.117215	0.999468
ENSMUSG00000102212		-0.409759	0.117262	0.999468
ENSMUSG00000100865		-1.66866	0.117269	0.999468
ENSMUSG00000024947	Men1	-0.334554	0.117402	0.999468
ENSMUSG00000030772	Dkk3	-0.276827	0.117449	0.999468
ENSMUSG00000043279	Trim56	0.178964	0.117706	0.999468
ENSMUSG00000031639	Tlr3	0.515935	0.117761	0.999468
ENSMUSG00000102760		-0.632795	0.117861	0.999468
ENSMUSG00000032215	Rsl24d1	0.387719	0.117926	0.999468
ENSMUSG00000072568	Lratd2	-0.337287	0.117954	0.999468
ENSMUSG00000112340		1.88961	0.118004	0.999468
ENSMUSG00000023243	Kcnk5	-0.797485	0.118096	0.999468
ENSMUSG00000039221	Rpl22l1	0.252618	0.118185	0.999468
ENSMUSG00000027878	Notch2	0.206216	0.118186	0.999468
ENSMUSG00000032502	Stac	-0.574388	0.118251	0.999468
ENSMUSG00000006517	Mvd	0.32726	0.118275	0.999468
ENSMUSG00000065750	LOC115490470	-0.767072	0.118331	0.999468
ENSMUSG00000044927	H1f10	-0.757027	0.118345	0.999468
ENSMUSG00000027641	Rbl1	0.456255	0.118409	0.999468
ENSMUSG00000103291		-0.521823	0.118513	0.999468
ENSMUSG00000000194	Gpr107	-0.210022	0.118629	0.999468
ENSMUSG00000061100	Retnla	-0.309801	0.118676	0.999468
ENSMUSG00000027618	Nfs1	-0.264018	0.118682	0.999468
ENSMUSG00000023927	Satb1	-0.202616	0.118688	0.999468
ENSMUSG00000027404	Snrpb	0.221451	0.118693	0.999468
ENSMUSG00000020647	Ncoa1	0.224579	0.118726	0.999468
ENSMUSG00000045348	Nyap1	-0.51764	0.119015	0.999468
ENSMUSG00000096740	Lbhd1	-0.259722	0.11913	0.999468
ENSMUSG00000028362	Tnfsf8	1.01136	0.11913	0.999468
ENSMUSG00000039913	Pak7	2.79794	0.119204	0.999468
ENSMUSG00000027163	Commd9	0.543714	0.119359	0.999468
ENSMUSG00000036983	Tfb1m	0.479702	0.119361	0.999468
ENSMUSG00000023938	Aars2	0.589736	0.11938	0.999468
ENSMUSG00000028607	Cpt2	0.281439	0.119387	0.999468
ENSMUSG00000107970		-1.1591	0.119466	0.999468
ENSMUSG00000004296	Il12b	1.71724	0.119547	0.999468
ENSMUSG00000047648	Fbxo30	0.395615	0.119657	0.999468
ENSMUSG00000045598	Zfp553	-0.29631	0.119718	0.999468
ENSMUSG00000035270	Impg2	1.44392	0.119784	0.999468
ENSMUSG00000033157	Abhd10	-0.454377	0.11982	0.999468
ENSMUSG00000106232		-1.05969	0.11987	0.999468
ENSMUSG00000107427		-0.532503	0.119888	0.999468
ENSMUSG00000037846	Rtkn2	-1.6888	0.119919	0.999468
ENSMUSG00000014907	Naf1	-0.322431	0.11997	0.999468
ENSMUSG00000077758	LOC115486348	-1.21331	0.120118	0.999468
ENSMUSG00000028354	Fmn2	0.709515	0.120148	0.999468
ENSMUSG00000103965	Gm30173	2.16815	0.120198	0.999468
ENSMUSG00000090210	Itga10	0.826697	0.12025	0.999468
ENSMUSG00000041734	Kirrel	-0.858009	0.12027	0.999468
ENSMUSG00000038690	Atp5j2	0.218065	0.120464	0.999468
ENSMUSG00000026020	Nop58	0.284043	0.120543	0.999468
ENSMUSG00000089255	Snora78	1.8302	0.120602	0.999468
ENSMUSG00000113708		2.2968	0.120631	0.999468
ENSMUSG00000033885	Pxk	-0.257104	0.120642	0.999468
ENSMUSG00000009079	Ewsr1	0.286973	0.120702	0.999468
ENSMUSG00000074336	Apoc4	0.93097	0.120759	0.999468
ENSMUSG00000003955	Fam162a	0.25348	0.120903	0.999468
ENSMUSG00000044430	Klk12	-1.35562	0.120917	0.999468
ENSMUSG00000026305	Lrrfip1	-0.203783	0.120986	0.999468
ENSMUSG00000024187	Fam234a	-0.246986	0.121037	0.999468
ENSMUSG00000076757		-1.26158	0.121278	0.999468
ENSMUSG00000029490	Mfsd7a	-0.433538	0.121286	0.999468
ENSMUSG00000074754	Smim26	0.444935	0.121326	0.999468
ENSMUSG00000098492		-1.02859	0.121351	0.999468
ENSMUSG00000039307	Hexdc	-0.363556	0.121352	0.999468
ENSMUSG00000068706		-0.390663	0.121414	0.999468
ENSMUSG00000086234		0.782016	0.121418	0.999468
ENSMUSG00000031840	Rab3a	-0.338779	0.121478	0.999468
ENSMUSG00000028062	Lamtor2	0.387583	0.121502	0.999468
ENSMUSG00000056367	Actr3b	0.97825	0.121524	0.999468
ENSMUSG00000050552	Lamtor4	0.229127	0.121642	0.999468
ENSMUSG00000058831	Opn1sw	0.719672	0.12177	0.999468
ENSMUSG00000097662	Gm2093	1.94602	0.121818	0.999468
ENSMUSG00000039304	Tnfsf10	0.627851	0.121906	0.999468
ENSMUSG00000040152	Thbs1	-0.991068	0.122045	0.999468
ENSMUSG00000041907	Gpr45	-1.86464	0.122048	0.999468
ENSMUSG00000022437	Samm50	0.166133	0.122152	0.999468
ENSMUSG00000062647	Rpl7a	1.06481	0.12218	0.999468
ENSMUSG00000016510	Mtif3	0.26386	0.122267	0.999468
ENSMUSG00000085229		-0.538889	0.1223	0.999468
ENSMUSG00000097823		1.03014	0.122398	0.999468
ENSMUSG00000022602	Arc	1.40208	0.122474	0.999468
ENSMUSG00000049539	H1f1	-1.9931	0.12248	0.999468
ENSMUSG00000022941	Ripply3	0.767985	0.122642	0.999468
ENSMUSG00000024742	Fen1	0.460994	0.122668	0.999468
ENSMUSG00000055053	Nfic	-0.168377	0.122774	0.999468
ENSMUSG00000098973	Mir6236	-0.800164	0.122854	0.999468
ENSMUSG00000030990	Pgap2	-0.234481	0.122897	0.999468
ENSMUSG00000074280		1.72503	0.122924	0.999468
ENSMUSG00000100764		-1.6936	0.122987	0.999468
ENSMUSG00000028684	Urod	-0.191878	0.12309	0.999468
ENSMUSG00000048174	Tmem81	1.255	0.123144	0.999468
ENSMUSG00000103593		-1.52734	0.123209	0.999468
ENSMUSG00000034501	Pcnx4	-0.514578	0.123351	0.999468
ENSMUSG00000003382	Etv3	-0.310997	0.123436	0.999468
ENSMUSG00000029778	Adcyap1r1	-0.457255	0.123472	0.999468
ENSMUSG00000024052	Lpin2	-0.406922	0.123532	0.999468
ENSMUSG00000024414	Mrpl27	0.618487	0.123638	0.999468
ENSMUSG00000028427	Aqp7	-0.619855	0.123647	0.999468
ENSMUSG00000115338	Pnp	0.444235	0.123689	0.999468
ENSMUSG00000029299	Abcg3	-0.680126	0.123773	0.999468
ENSMUSG00000052713	Zfp608	-0.326216	0.123773	0.999468
ENSMUSG00000101315	Krtap28-13	-2.76135	0.123864	0.999468
ENSMUSG00000022111	Uchl3	0.297126	0.12394	0.999468
ENSMUSG00000078193		-0.440031	0.123941	0.999468
ENSMUSG00000000901	Mmp11	-1.08563	0.124028	0.999468
ENSMUSG00000073492		-2.10894	0.124145	0.999468
ENSMUSG00000037010	Apln	-0.820003	0.124204	0.999468
ENSMUSG00000024910	Ctsw	-0.827412	0.124214	0.999468
ENSMUSG00000089504	LOC115488546	2.05779	0.124242	0.999468
ENSMUSG00000027341	Tmem230	-0.497544	0.124244	0.999468
ENSMUSG00000108478		0.876401	0.124318	0.999468
ENSMUSG00000110520		-1.96718	0.124328	0.999468
ENSMUSG00000116494		1.63646	0.124634	0.999468
ENSMUSG00000086567		0.283568	0.12477	0.999468
ENSMUSG00000026915	Strbp	-0.216636	0.124857	0.999468
ENSMUSG00000031196	F8	-0.775481	0.124987	0.999468
ENSMUSG00000048696	Mex3d	-0.512286	0.12499	0.999468
ENSMUSG00000028976	Slc2a5	0.503183	0.125055	0.999468
ENSMUSG00000020248	Nfyb	0.221637	0.125109	0.999468
ENSMUSG00000074141	Il4i1	1.11829	0.125504	0.999468
ENSMUSG00000087231	E230016M11Rik	0.796223	0.125578	0.999468
ENSMUSG00000064225	Paqr9	0.584572	0.125614	0.999468
ENSMUSG00000109539		-0.526024	0.125635	0.999468
ENSMUSG00000027316	Gfra4	-0.804562	0.125938	0.999468
ENSMUSG00000048807	Slc35e4	-0.313261	0.125962	0.999468
ENSMUSG00000026879	Gsn	0.152116	0.126097	0.999468
ENSMUSG00000064410	LOC115490048	-2.13819	0.126108	0.999468
ENSMUSG00000039219	Arid4b	-0.117442	0.126324	0.999468
ENSMUSG00000028487	Bnc2	-0.295836	0.126324	0.999468
ENSMUSG00000039357	Fut11	-0.280291	0.126473	0.999468
ENSMUSG00000030867	Plk1	0.528515	0.126486	0.999468
ENSMUSG00000063623		-0.839484	0.126542	0.999468
ENSMUSG00000035181	Heatr5a	-0.268159	0.126579	0.999468
ENSMUSG00000032127	Vps11	-0.369885	0.126595	0.999468
ENSMUSG00000038607	Gng10	0.269658	0.126603	0.999468
ENSMUSG00000030671	Pde3b	0.315461	0.126608	0.999468
ENSMUSG00000104030		0.408064	0.126621	0.999468
ENSMUSG00000014039	Prdm15	0.379708	0.126651	0.999468
ENSMUSG00000102205		-1.13628	0.126653	0.999468
ENSMUSG00000034300	Fam53c	-0.252714	0.126762	0.999468
ENSMUSG00000063522	Ly6m	0.500696	0.126775	0.999468
ENSMUSG00000000794	Kcnn3	0.598413	0.126785	0.999468
ENSMUSG00000052293	Taf9	0.462563	0.12683	0.999468
ENSMUSG00000096534	Krtap16-3	-4.63425	0.12691	0.999468
ENSMUSG00000103006		1.76249	0.12699	0.999468
ENSMUSG00000001348	Acp5	0.310038	0.127019	0.999468
ENSMUSG00000021301	Hecw1	2.19693	0.12708	0.999468
ENSMUSG00000036550	Cnot1	0.178528	0.127111	0.999468
ENSMUSG00000030612	Mrpl46	0.406718	0.127144	0.999468
ENSMUSG00000037548	H2-DMb2	-0.560183	0.127176	0.999468
ENSMUSG00000024588	Fech	-0.226154	0.127228	0.999468
ENSMUSG00000042079	Hnrnpf	1.09359	0.127345	0.999468
ENSMUSG00000043385	Olfr267	-2.0936	0.127445	0.999468
ENSMUSG00000027248	Pdia3	0.202983	0.127458	0.999468
ENSMUSG00000043535	Setx	-0.201656	0.12748	0.999468
ENSMUSG00000115276		0.26678	0.127563	0.999468
ENSMUSG00000114016		-0.810901	0.127647	0.999468
ENSMUSG00000026864	Hspa5	0.274268	0.127653	0.999468
ENSMUSG00000059482	2610301B20Rik	0.425674	0.127752	0.999468
ENSMUSG00000029430	Ran	0.286274	0.127754	0.999468
ENSMUSG00000041747	Utp15	0.329217	0.127922	0.999468
ENSMUSG00000106386		-0.468036	0.127976	0.999468
ENSMUSG00000029368	Alb	-0.770909	0.12798	0.999468
ENSMUSG00000079658	Eloc	0.235806	0.128142	0.999468
ENSMUSG00000027799	Nbea	-0.224355	0.128153	0.999468
ENSMUSG00000040451	Sgms1	-0.172666	0.128197	0.999468
ENSMUSG00000026047	Poglut2	-0.457971	0.128251	0.999468
ENSMUSG00000059866	Tnip2	-0.292461	0.128441	0.999468
ENSMUSG00000105429		0.831382	0.12846	0.999468
ENSMUSG00000027875	Hmgcs2	-0.742198	0.128466	0.999468
ENSMUSG00000019647	Sema6a	-0.23345	0.128539	0.999468
ENSMUSG00000043953	Ccrl2	0.923181	0.128612	0.999468
ENSMUSG00000019437	Tlcd1	0.270568	0.128752	0.999468
ENSMUSG00000014226	Cacybp	0.276527	0.128768	0.999468
ENSMUSG00000020019	Ntn4	-0.75738	0.128853	0.999468
ENSMUSG00000038227	Hoxa9	-0.530513	0.128982	0.999468
ENSMUSG00000043501	Lgals2	-0.717135	0.129005	0.999468
ENSMUSG00000040584	Abcb1a	-0.361658	0.129026	0.999468
ENSMUSG00000023328	Ache	-0.508546	0.129118	0.999468
ENSMUSG00000035202	Lars2	0.287303	0.129482	0.999468
ENSMUSG00000032586	Traip	-0.663206	0.129511	0.999468
ENSMUSG00000026743	Mllt10	-0.205285	0.129547	0.999468
ENSMUSG00000087478	4930506C21Rik	-0.970568	0.129601	0.999468
ENSMUSG00000114994		-2.14764	0.129631	0.999468
ENSMUSG00000039048	Foxred1	0.402139	0.129739	0.999468
ENSMUSG00000049044	Rapgef4	-0.353891	0.129749	0.999468
ENSMUSG00000026385	Dbi	0.177722	0.129831	0.999468
ENSMUSG00000093529		-0.536072	0.129905	0.999468
ENSMUSG00000023232	Serinc2	-0.360823	0.129916	0.999468
ENSMUSG00000046731	Kctd11	-0.263791	0.130088	0.999468
ENSMUSG00000028274	Rngtt	0.291689	0.130148	0.999468
ENSMUSG00000063646	Jakmip1	-1.48571	0.130198	0.999468
ENSMUSG00000047786	Lix1	-1.07589	0.130217	0.999468
ENSMUSG00000071647	Eml3	-0.274738	0.130235	0.999468
ENSMUSG00000106732		-0.452656	0.130241	0.999468
ENSMUSG00000041235	Chd7	-0.182236	0.130286	0.999468
ENSMUSG00000086718		1.54698	0.130349	0.999468
ENSMUSG00000018931	Natd1	-0.340796	0.13039	0.999468
ENSMUSG00000008398	Elk3	-0.333755	0.130418	0.999468
ENSMUSG00000066406	Akap13	-0.195239	0.130518	0.999468
ENSMUSG00000035329	Fbxo33	-0.291069	0.130609	0.999468
ENSMUSG00000030256	Bhlhe41	-0.372558	0.130626	0.999468
ENSMUSG00000028944	Prkag2	-0.301528	0.130679	0.999468
ENSMUSG00000109398		1.44665	0.130763	0.999468
ENSMUSG00000101257		1.0894	0.13079	0.999468
ENSMUSG00000021993	Mipep	0.445292	0.130822	0.999468
ENSMUSG00000002944	Cd36	-0.184616	0.130868	0.999468
ENSMUSG00000116858		-0.338774	0.130928	0.999468
ENSMUSG00000103747		-0.550808	0.130991	0.999468
ENSMUSG00000085411		-1.57137	0.131029	0.999468
ENSMUSG00000102939		-0.515394	0.131095	0.999468
ENSMUSG00000103651		-0.541466	0.131274	0.999468
ENSMUSG00000037262	Kin	-0.217307	0.131353	0.999468
ENSMUSG00000081752		0.650342	0.13146	0.999468
ENSMUSG00000110279		-2.1094	0.131537	0.999468
ENSMUSG00000033107	Rnf125	0.317099	0.131549	0.999468
ENSMUSG00000049593	Lce1h	0.503622	0.131624	0.999468
ENSMUSG00000068917	Clk2	-0.23189	0.131686	0.999468
ENSMUSG00000087413	Gm11266	0.439461	0.131714	0.999468
ENSMUSG00000015889	Lta4h	-0.216582	0.131859	0.999468
ENSMUSG00000082383		-1.2418	0.131933	0.999468
ENSMUSG00000019737	Syne4	-1.26655	0.13194	0.999468
ENSMUSG00000097253		0.28965	0.132245	0.999468
ENSMUSG00000063450	Syne2	-0.210551	0.132348	0.999468
ENSMUSG00000063800	Prpf38a	-0.334966	0.132379	0.999468
ENSMUSG00000086199	Bcas3os1	-0.508752	0.132422	0.999468
ENSMUSG00000039981	Zc3h12d	1.53761	0.132456	0.999468
ENSMUSG00000116338		-0.909779	0.132458	0.999468
ENSMUSG00000021018	Polr2h	0.616639	0.13246	0.999468
ENSMUSG00000031938	4931406C07Rik	0.280682	0.132474	0.999468
ENSMUSG00000074604	Mgst2	0.463079	0.132523	0.999468
ENSMUSG00000000295	Hddc2	-0.340749	0.132611	0.999468
ENSMUSG00000030888	Rrp8	-0.367163	0.132613	0.999468
ENSMUSG00000055771		2.07608	0.132621	0.999468
ENSMUSG00000085785	Sox5os3	-2.0766	0.13271	0.999468
ENSMUSG00000021917	Spcs1	0.222044	0.132998	0.999468
ENSMUSG00000111457		-2.07657	0.133016	0.999468
ENSMUSG00000035696	Rnf38	-0.281925	0.133038	0.999468
ENSMUSG00000000811	Txnrd3	-0.305944	0.13322	0.999468
ENSMUSG00000032349	Elovl5	0.269678	0.13329	0.999468
ENSMUSG00000048616	Nog	-0.748976	0.133302	0.999468
ENSMUSG00000024349	Tmem173	0.528668	0.133347	0.999468
ENSMUSG00000041203	Trir	-0.191593	0.133374	0.999468
ENSMUSG00000001157	Gmcl1	-0.270618	0.133441	0.999468
ENSMUSG00000116617		-0.512746	0.133499	0.999468
ENSMUSG00000110287		-0.721518	0.133509	0.999468
ENSMUSG00000020514	Mrpl22	0.496262	0.133538	0.999468
ENSMUSG00000031698	Mylk3	-0.704425	0.133611	0.999468
ENSMUSG00000062328	Rpl17	-0.52391	0.133637	0.999468
ENSMUSG00000051344	Plekhm3	-0.359683	0.133699	0.999468
ENSMUSG00000024653	Scgb1a1	0.691981	0.13376	0.999468
ENSMUSG00000062284		0.229936	0.133773	0.999468
ENSMUSG00000068749	Psma5	0.469985	0.133865	0.999468
ENSMUSG00000060469	Krtap19-3	-4.55159	0.133902	0.999468
ENSMUSG00000061758	Akr1b10	0.381147	0.133948	0.999468
ENSMUSG00000022091	Sorbs3	-0.358893	0.133966	0.999468
ENSMUSG00000030209	Grin2b	0.913503	0.134018	0.999468
ENSMUSG00000020170	Frs2	-0.339411	0.134033	0.999468
ENSMUSG00000110206	Flt3l	0.354463	0.13412	0.999468
ENSMUSG00000024948	Map4k2	-0.388565	0.134165	0.999468
ENSMUSG00000019952	Poc1b	-0.24482	0.134361	0.999468
ENSMUSG00000010048	Ifrd2	0.476473	0.134369	0.999468
ENSMUSG00000106767		-0.590251	0.134458	0.999468
ENSMUSG00000062510	Nsl1	0.859863	0.13458	0.999468
ENSMUSG00000001655	Hoxc13	-0.740632	0.134635	0.999468
ENSMUSG00000031986	Sprtn	-0.460759	0.134686	0.999468
ENSMUSG00000024352	Spata24	-0.807245	0.134732	0.999468
ENSMUSG00000061062		1.27883	0.134741	0.999468
ENSMUSG00000106603		-0.685125	0.134798	0.999468
ENSMUSG00000005949	Ctns	-0.341807	0.134932	0.999468
ENSMUSG00000058006	Mdn1	0.198644	0.135032	0.999468
ENSMUSG00000102893		-1.53852	0.135063	0.999468
ENSMUSG00000097488		-0.439581	0.135064	0.999468
ENSMUSG00000030872	Gga2	-0.201547	0.135112	0.999468
ENSMUSG00000066829	Zfp810	0.534587	0.135278	0.999468
ENSMUSG00000098234	Snhg6	-0.92654	0.13531	0.999468
ENSMUSG00000048330	Ric3	0.713425	0.135332	0.999468
ENSMUSG00000063362	Alg11	-0.30481	0.135366	0.999468
ENSMUSG00000101655	2310040G24Rik	0.409029	0.135406	0.999468
ENSMUSG00000023043	Krt18	-1.85132	0.135425	0.999468
ENSMUSG00000038286	Bphl	0.393875	0.135495	0.999468
ENSMUSG00000058022	Adtrp	0.192274	0.135593	0.999468
ENSMUSG00000109089	4833411C07Rik	0.956798	0.135621	0.999468
ENSMUSG00000035637	Grhpr	-0.271873	0.135702	0.999468
ENSMUSG00000112302		0.400963	0.135711	0.999468
ENSMUSG00000033669	Zfp7	0.698807	0.135792	0.999468
ENSMUSG00000106719		-0.957487	0.135838	0.999468
ENSMUSG00000036985	Zdhhc9	-0.212542	0.135919	0.999468
ENSMUSG00000112759		-0.492608	0.135938	0.999468
ENSMUSG00000111737		0.586809	0.136001	0.999468
ENSMUSG00000038827	Abitram	-0.451655	0.136047	0.999468
ENSMUSG00000085133		-0.350947	0.136135	0.999468
ENSMUSG00000021290	Atp5mpl	0.211868	0.136185	0.999468
ENSMUSG00000032511	Scn5a	-1.0715	0.136222	0.999468
ENSMUSG00000020876	Snx11	-0.290276	0.136251	0.999468
ENSMUSG00000025979	Mob4	0.207007	0.136342	0.999468
ENSMUSG00000020926	Adam11	0.794322	0.136412	0.999468
ENSMUSG00000101567		0.759581	0.136461	0.999468
ENSMUSG00000024299	Adamts10	-0.280005	0.136495	0.999468
ENSMUSG00000036160	Surf6	-0.376483	0.136678	0.999468
ENSMUSG00000070424	Art5	0.696637	0.136762	0.999468
ENSMUSG00000113165		0.589426	0.136764	0.999468
ENSMUSG00000111063		-1.5588	0.136869	0.999468
ENSMUSG00000111987		-0.981867	0.1369	0.999468
ENSMUSG00000070420	Zscan25	-1.48457	0.137053	0.999468
ENSMUSG00000033208	S100b	0.285013	0.137082	0.999468
ENSMUSG00000021615	Xrcc4	-0.417802	0.137101	0.999468
ENSMUSG00000021906	Oxnad1	0.355414	0.137155	0.999468
ENSMUSG00000030452	Nipa2	0.283047	0.137255	0.999468
ENSMUSG00000071302	2610044O15Rik8	0.584083	0.137338	0.999468
ENSMUSG00000032131	Abcg4	0.628332	0.137707	0.999468
ENSMUSG00000104344		-0.331728	0.137826	0.999468
ENSMUSG00000005813	Metap1	0.22269	0.137875	0.999468
ENSMUSG00000000690	Hoxb6	-0.607733	0.137975	0.999468
ENSMUSG00000039157	Fam102a	-0.260663	0.137988	0.999468
ENSMUSG00000034837	Gnat1	-2.07561	0.138008	0.999468
ENSMUSG00000056671	Prelid2	0.507056	0.138248	0.999468
ENSMUSG00000030246	Ldhb	0.345999	0.138263	0.999468
ENSMUSG00000059900	Tmem40	-0.34374	0.138294	0.999468
ENSMUSG00000027091	Zc3h15	0.192772	0.138296	0.999468
ENSMUSG00000021918	Nek4	0.353907	0.138303	0.999468
ENSMUSG00000097194		0.661998	0.138335	0.999468
ENSMUSG00000025170	Rab40b	0.476587	0.138359	0.999468
ENSMUSG00000033720	Sfxn5	0.453066	0.13837	0.999468
ENSMUSG00000039364	Sectm1b	-0.651431	0.138385	0.999468
ENSMUSG00000064109	Hcst	0.94748	0.138386	0.999468
ENSMUSG00000026571	Dcaf6	-0.187188	0.138392	0.999468
ENSMUSG00000097533		-0.473997	0.138486	0.999468
ENSMUSG00000038384	Setd1b	-0.185533	0.138512	0.999468
ENSMUSG00000020225	Tmbim4	-0.239395	0.138517	0.999468
ENSMUSG00000025481	Urah	0.216294	0.138564	0.999468
ENSMUSG00000087299		1.08204	0.138713	0.999468
ENSMUSG00000019854	Reps1	-0.333185	0.138998	0.999468
ENSMUSG00000062545	Tlr12	-2.08506	0.139143	0.999468
ENSMUSG00000072258	Taf1a	-0.370273	0.139161	0.999468
ENSMUSG00000047417	Rexo1	-0.272081	0.139273	0.999468
ENSMUSG00000026463	Atp2b4	-0.143426	0.139289	0.999468
ENSMUSG00000097882	0610038B21Rik	-0.422352	0.139309	0.999468
ENSMUSG00000025025	Mxi1	-0.176069	0.139323	0.999468
ENSMUSG00000037315	Jade3	-0.744182	0.139362	0.999468
ENSMUSG00000030858	Fam24b	-2.15531	0.139475	0.999468
ENSMUSG00000035486	Plk5	1.66466	0.139491	0.999468
ENSMUSG00000035285	Nat14	0.552841	0.139516	0.999468
ENSMUSG00000104276		1.99124	0.139525	0.999468
ENSMUSG00000082532		1.09355	0.1396	0.999468
ENSMUSG00000020859	Spag9	-0.195398	0.139642	0.999468
ENSMUSG00000019877	Serinc1	-0.168936	0.139666	0.999468
ENSMUSG00000103199		-0.982239	0.139726	0.999468
ENSMUSG00000032657	Fam189b	-0.46851	0.139735	0.999468
ENSMUSG00000112056		1.2089	0.139816	0.999468
ENSMUSG00000022221	Ripk3	-0.800076	0.139959	0.999468
ENSMUSG00000072673		2.17652	0.140072	0.999468
ENSMUSG00000038990	Cables2	-0.360094	0.140303	0.999468
ENSMUSG00000034729	Mrps10	0.536003	0.140317	0.999468
ENSMUSG00000036504	Phpt1	0.210605	0.140434	0.999468
ENSMUSG00000038302	Afg1l	0.53769	0.140454	0.999468
ENSMUSG00000049882	Vcpkmt	-0.554405	0.140525	0.999468
ENSMUSG00000030523	Trpm1	0.818213	0.140541	0.999468
ENSMUSG00000062397	Zfp706	0.162682	0.140565	0.999468
ENSMUSG00000037280	Galnt6	-0.538423	0.140778	0.999468
ENSMUSG00000036199	Ndufa13	0.189518	0.140863	0.999468
ENSMUSG00000103200		1.90037	0.140878	0.999468
ENSMUSG00000001665	Gstt3	-0.315701	0.141121	0.999468
ENSMUSG00000018554	Ybx2	0.753872	0.141158	0.999468
ENSMUSG00000005354	Txn2	0.190111	0.14142	0.999468
ENSMUSG00000037313	Tacc3	0.349188	0.141475	0.999468
ENSMUSG00000028480	Glipr2	-0.507688	0.141545	0.999468
ENSMUSG00000110440		-0.150444	0.141549	0.999468
ENSMUSG00000056209	Npm3	0.457227	0.141557	0.999468
ENSMUSG00000042292	Mrtfa	0.310005	0.141559	0.999468
ENSMUSG00000104721		-1.86207	0.141733	0.999468
ENSMUSG00000070461		0.680303	0.141752	0.999468
ENSMUSG00000029265	Dr1	-0.349087	0.141767	0.999468
ENSMUSG00000116069		1.17009	0.14177	0.999468
ENSMUSG00000069094	Pde7a	-0.264425	0.141773	0.999468
ENSMUSG00000029720		-0.267886	0.14179	0.999468
ENSMUSG00000112193		1.76954	0.141854	0.999468
ENSMUSG00000036561	Ppp6r2	-0.261689	0.141905	0.999468
ENSMUSG00000034525	Ice1	-0.21049	0.141963	0.999468
ENSMUSG00000028737	Aldh4a1	0.234154	0.142092	0.999468
ENSMUSG00000105810		0.301279	0.142163	0.999468
ENSMUSG00000102723		-1.19222	0.142298	0.999468
ENSMUSG00000117919	Gm41717	-1.8577	0.142399	0.999468
ENSMUSG00000022498	Txndc11	0.283333	0.142413	0.999468
ENSMUSG00000042031	Lce3b	2.22058	0.142482	0.999468
ENSMUSG00000058145	Adamts17	0.416129	0.142501	0.999468
ENSMUSG00000026435	Slc45a3	-0.336006	0.14253	0.999468
ENSMUSG00000097383	1500026H17Rik	1.54388	0.142654	0.999468
ENSMUSG00000022450	Ndufa6	0.192163	0.142903	0.999468
ENSMUSG00000032591	Mst1	0.636831	0.143	0.999468
ENSMUSG00000031497	Tnfsf13b	0.809597	0.143014	0.999468
ENSMUSG00000115186		1.52153	0.143032	0.999468
ENSMUSG00000052534	Pbx1	-0.229943	0.143087	0.999468
ENSMUSG00000085326		0.410057	0.143167	0.999468
ENSMUSG00000105341		-0.702308	0.14326	0.999468
ENSMUSG00000026676	Ccdc3	0.241355	0.143277	0.999468
ENSMUSG00000024213	Nudt3	0.158225	0.143308	0.999468
ENSMUSG00000003528	Slc25a1	0.245746	0.143368	0.999468
ENSMUSG00000038871	Bpgm	0.303456	0.14338	0.999468
ENSMUSG00000028247	Coq3	0.316131	0.143388	0.999468
ENSMUSG00000020007	Il20ra	-0.55046	0.143389	0.999468
ENSMUSG00000085987		0.989846	0.14345	0.999468
ENSMUSG00000025940	Tmem70	0.251371	0.143481	0.999468
ENSMUSG00000035248	Tut7	-0.152375	0.143521	0.999468
ENSMUSG00000090946	Ccdc71l	-0.384908	0.143529	0.999468
ENSMUSG00000085412	Halr1	-1.18837	0.143531	0.999468
ENSMUSG00000030410	Dmwd	-0.324321	0.143561	0.999468
ENSMUSG00000031111	Igsf1	-1.46057	0.143611	0.999468
ENSMUSG00000031168	Ebp	0.199937	0.143636	0.999468
ENSMUSG00000078427	Sarnp	0.347263	0.143675	0.999468
ENSMUSG00000032193	Ldlr	0.29855	0.143768	0.999468
ENSMUSG00000026117	Zap70	1.10295	0.143782	0.999468
ENSMUSG00000084154		0.447558	0.143921	0.999468
ENSMUSG00000029503	P2rx2	0.567188	0.143958	0.999468
ENSMUSG00000020273	Papolg	0.399315	0.143965	0.999468
ENSMUSG00000084806	Gm15232	-1.82548	0.143998	0.999468
ENSMUSG00000085414		-1.9783	0.144116	0.999468
ENSMUSG00000016534	Lamp2	-0.154164	0.144136	0.999468
ENSMUSG00000046080	Clec9a	-0.83375	0.14418	0.999468
ENSMUSG00000025049	Taf5	-0.34161	0.144208	0.999468
ENSMUSG00000038298	Pdzk1	0.475365	0.144276	0.999468
ENSMUSG00000105720		-0.448111	0.144373	0.999468
ENSMUSG00000020381	Mrnip	0.753181	0.1444	0.999468
ENSMUSG00000002017	Fam98a	0.378811	0.144451	0.999468
ENSMUSG00000012076	Brms1l	0.481442	0.144506	0.999468
ENSMUSG00000030720	Cln3	-0.310836	0.144535	0.999468
ENSMUSG00000029223	Uchl1	0.640346	0.144618	0.999468
ENSMUSG00000039043	Arpin	0.43731	0.144676	0.999468
ENSMUSG00000034640	Tiparp	-0.253393	0.144688	0.999468
ENSMUSG00000027014	Cwc22	0.368753	0.144707	0.999468
ENSMUSG00000083041		-2.06112	0.144742	0.999468
ENSMUSG00000051379	Flrt3	-0.184023	0.144853	0.999468
ENSMUSG00000032757	Bet1	0.35827	0.144907	0.999468
ENSMUSG00000031967	Afg3l1	0.206542	0.144921	0.999468
ENSMUSG00000039187	Fanci	0.380847	0.144945	0.999468
ENSMUSG00000031981	Capn9	0.732407	0.144957	0.999468
ENSMUSG00000095253	Zfp799	-0.488818	0.145056	0.999468
ENSMUSG00000035901	Dennd5a	-0.226931	0.145296	0.999468
ENSMUSG00000090202	4930503B20Rik	2.00344	0.145319	0.999468
ENSMUSG00000027752	Exosc8	0.24264	0.145352	0.999468
ENSMUSG00000030753	Thap12	0.192581	0.145393	0.999468
ENSMUSG00000030062	Rpn1	0.161827	0.145564	0.999468
ENSMUSG00000070639	Lrrc8b	0.405331	0.145573	0.999468
ENSMUSG00000054720	Lrrc8c	0.304946	0.145583	0.999468
ENSMUSG00000054966	Lmntd1	-1.88992	0.145595	0.999468
ENSMUSG00000086603		-1.55046	0.145614	0.999468
ENSMUSG00000021361	Tmem14c	0.225178	0.145728	0.999468
ENSMUSG00000112874		2.36252	0.145729	0.999468
ENSMUSG00000099689	Zfp383	0.484316	0.145778	0.999468
ENSMUSG00000038903	Ccdc68	-0.862824	0.145951	0.999468
ENSMUSG00000022621	Rabl2	-0.441168	0.145981	0.999468
ENSMUSG00000071112	Spx	-1.03823	0.146152	0.999468
ENSMUSG00000025226	Fbxl15	0.546435	0.146202	0.999468
ENSMUSG00000001964	Emd	0.238528	0.14621	0.999468
ENSMUSG00000005371	Fbxo11	-0.194497	0.146278	0.999468
ENSMUSG00000112833	Gm36595	-1.21822	0.146317	0.999468
ENSMUSG00000118210		1.99825	0.146427	0.999468
ENSMUSG00000015776	Med22	-0.296535	0.146611	0.999468
ENSMUSG00000035459	Stab2	1.45682	0.146622	0.999468
ENSMUSG00000074570	Cass4	1.12206	0.146624	0.999468
ENSMUSG00000034379	Wdr5b	0.32558	0.146632	0.999468
ENSMUSG00000065392	LOC115489084	-1.95091	0.146709	0.999468
ENSMUSG00000039114	Nrn1	0.404072	0.1468	0.999468
ENSMUSG00000054005	Mill1	-0.621882	0.146816	0.999468
ENSMUSG00000012777	Acp4	0.420512	0.146851	0.999468
ENSMUSG00000037029	Zfp146	-0.810231	0.146869	0.999468
ENSMUSG00000102302		-0.470493	0.146977	0.999468
ENSMUSG00000097801		-1.58829	0.147168	0.999468
ENSMUSG00000112395		-1.56187	0.147304	0.999468
ENSMUSG00000101462		-1.17828	0.14738	0.999468
ENSMUSG00000071528	Atp5md	0.377306	0.147628	0.999468
ENSMUSG00000058318	Phf21a	-0.182702	0.147686	0.999468
ENSMUSG00000001150	Mcm3ap	0.262647	0.147814	0.999468
ENSMUSG00000097482	Gm17634	1.30147	0.147822	0.999468
ENSMUSG00000027524	Edn3	0.597552	0.148005	0.999468
ENSMUSG00000036446	Lum	0.242947	0.148048	0.999468
ENSMUSG00000022758	P2rx6	1.02171	0.148064	0.999468
ENSMUSG00000014243	Zswim7	0.648067	0.148078	0.999468
ENSMUSG00000026494	Kif26b	-0.457314	0.148088	0.999468
ENSMUSG00000100967		-0.593694	0.148098	0.999468
ENSMUSG00000026688	Mgst3	-0.416417	0.148117	0.999468
ENSMUSG00000043488		-0.387979	0.14812	0.999468
ENSMUSG00000109394	A230057D06Rik	1.3355	0.148144	0.999468
ENSMUSG00000032289	Thsd4	-0.386986	0.148162	0.999468
ENSMUSG00000027223	Mapk8ip1	0.311759	0.148183	0.999468
ENSMUSG00000079462		-1.44306	0.148192	0.999468
ENSMUSG00000047515	BC049715	0.525453	0.14829	0.999468
ENSMUSG00000071561	Cstdc5	1.59377	0.148295	0.999468
ENSMUSG00000058806	Col13a1	0.385469	0.148331	0.999468
ENSMUSG00000040865	Ino80d	-0.198388	0.148346	0.999468
ENSMUSG00000057650	Krtap19-2	-2.34292	0.148371	0.999468
ENSMUSG00000028223	Decr1	-0.236686	0.148537	0.999468
ENSMUSG00000022323	Rida	0.456067	0.148614	0.999468
ENSMUSG00000048721	Fndc9	-0.226608	0.148653	0.999468
ENSMUSG00000026319	Relch	-0.180184	0.148735	0.999468
ENSMUSG00000024560	Cxxc1	-0.214547	0.148785	0.999468
ENSMUSG00000117634		-0.566918	0.148823	0.999468
ENSMUSG00000097089		0.569725	0.148839	0.999468
ENSMUSG00000002057	Foxn1	-0.44097	0.148951	0.999468
[truncated: 18,052 more rows]

## Sheet: 2a
Day	WT (n=15)	OTULINEKO (n=25)	OTULINEKO;TNFR1FL/WT (n=15)	OTULINEKO;TNFR1EKO (n=15)
1	100	100	100	100
14	100	100	100	100
21	100	100	100	100
28	100	50	100	100
35	100	50	100	100
42	100	50	100	100
49	100	50	100	100
56	100	50	100	100
63	100	50	100	100
70	100	50	100	100
77	100	50	100	100
84	100	50	100	100
91	100	50	100	100
98	100	50	100	100
100	100	0	100	100

## Sheet: 2b
Mice/Genotype	WT (n=25)																									OTULINEKO(n=25)
Score	0	0	0	0	0	0	0	0	0	0	0	0	0	0	0	0	0	0	0	0	0	0	0	0	0	1	2	2	1	1	2	3	3	3	2	3	2	2	2	2	3	2	2	2	1	2	2	2	2
Number of families	1
Number of comparisons per family	3
Alpha	0.05
Dunn's multiple comparisons test	Mean rank diff,	Significant?	Summary	Adjusted P Value
OTULINEKO(n=25) vs. WT (n=25)	46.26	Yes	****	< 0,0001
OTULINEKO(n=25) vs. OTULINEKO;TNFR1FL/WT(n=15)	39.36	Yes	****	< 0,0001
OTULINEKO(n=25) vs. OTULINEKO;TNFR1EKO(n=25)	46.26	Yes	****	< 0,0001
Test details	Mean rank 1	Mean rank 2	Mean rank diff,	n1	n2
OTULINEKO(n=25) vs. WT (n=25)	77.76	31.5	46.26	25	25
OTULINEKO(n=25) vs. OTULINEKO;TNFR1FL/WT(n=15)	77.76	38.4	39.36	25	15
OTULINEKO(n=25) vs. OTULINEKO;TNFR1EKO(n=25)	77.76	31.5	46.26	25	25
[truncated: 41 more columns]

## Sheet: 2e
Ccl3							Cxcl3							Il6							Il1b							Cxcl9							Cxcl10							Tnf							IFNb
Mice/Genotype	WT	OTULINEKO	OTULINEKO; TNFR1EKO					WT	OTULINEKO	OTULINEKO; TNFR1EKO					WT	OTULINEKO	OTULINEKO; TNFR1EKO					WT	OTULINEKO	OTULINEKO; TNFR1EKO					WT	OTULINEKO	OTULINEKO; TNFR1EKO					WT	OTULINEKO	OTULINEKO; TNFR1EKO					WT	OTULINEKO	OTULINEKO; TNFR1EKO
	0.034	0.006	0.018					0.001	1.484	0					0.016	1.284	0.024					0.019	4.885	0.014					0.916	1.236	0.172					0.91	4.237	0.419					0.095	0.63	0.103
	0.016	2.274	0.036					0	0.135	0					0.017	0.057	0.022					0.005	1.068	0.003					0.135	0.298	0.008					0.224	1.252	0.105					0.045	0.172	0.112
	0.021	1.694	0.033					0	2.417	0					0.017	1.12	0.036					0.006	9.684	0.002					0.111	1.487	0.005					0.331	3.918	0.1					0.044	0.895	0.093
	0.006	0.013	0.021					0.001	0	0					0.026	0.014	0.008					0.035	0.015	0.002					0.575	1.187	0.126					1.002	0.688	0.26					0.087	0.125	0.075
	0.005	0.067	0.112					0	0.707	0					0.01	0.552	0.014					0.006	5.511	0.002					0.19	5.12	0.173					0.497	3.612	0.493					0.09	0.792	0.087
Number of families	1						Number of families	1						Number of families	1						Number of families	1						Number of families	1						Number of families	1						Number of families	1						Number of families
Number of comparisons per family	3						Number of comparisons per family	3						Number of comparisons per family	3						Number of comparisons per family	3						Number of comparisons per family	3						Number of comparisons per family	3						Number of comparisons per family	3						Number of comparisons per family
Alpha	0.05						Alpha	0.05						Alpha	0.05						Alpha	0.05						Alpha	0.05						Alpha	0.05						Alpha	0.05						Alpha
Dunn's multiple comparisons test	Mean rank diff,	Significant?	Summary	Adjusted P Value			Dunn's multiple comparisons test	Mean rank diff,	Significant?	Summary	Adjusted P Value			Dunn's multiple comparisons test	Mean rank diff,	Significant?	Summary	Adjusted P Value			Dunn's multiple comparisons test	Mean rank diff,	Significant?	Summary	Adjusted P Value			Dunn's multiple comparisons test	Mean rank diff,	Significant?	Summary	Adjusted P Value			Dunn's multiple comparisons test	Mean rank diff,	Significant?	Summary	Adjusted P Value			Dunn's multiple comparisons test	Mean rank diff,	Significant?	Summary	Adjusted P Value			Dunn's multiple comparisons test
WT vs. OTULINEKO	-4.3	No	ns	0.3835			WT vs. OTULINEKO	-4.6	No	ns	0.1989			WT vs. OTULINEKO	-5.5	No	ns	0.1544			WT vs. OTULINEKO	-4.8	No	ns	0.2649			WT vs. OTULINEKO	-5.2	No	ns	0.1982			WT vs. OTULINEKO	-5.2	No	ns	0.1982			WT vs. OTULINEKO	-8.7	Yes	**	0.0063			WT vs. OTULINEKO
WT vs. OTULINEKO; TNFR1EKO	-4.1	No	ns	0.4396			WT vs. OTULINEKO; TNFR1EKO	2.2	No	ns	> 0,9999			WT vs. OTULINEKO; TNFR1EKO	-0.5	No	ns	> 0,9999			WT vs. OTULINEKO; TNFR1EKO	4.2	No	ns	0.4076			WT vs. OTULINEKO; TNFR1EKO	3.4	No	ns	0.6882			WT vs. OTULINEKO; TNFR1EKO	3.4	No	ns	0.6882			WT vs. OTULINEKO; TNFR1EKO	-2.4	No	ns	> 0,9999			WT vs. OTULINEKO; TNFR1EKO
OTULINEKO vs. OTULINEKO; TNFR1EKO	0.2	No	ns	> 0,9999			OTULINEKO vs. OTULINEKO; TNFR1EKO	6.8	Yes	*	0.0199			OTULINEKO vs. OTULINEKO; TNFR1EKO	5	No	ns	0.2299			OTULINEKO vs. OTULINEKO; TNFR1EKO	9	Yes	**	0.0042			OTULINEKO vs. OTULINEKO; TNFR1EKO	8.6	Yes	**	0.0071			OTULINEKO vs. OTULINEKO; TNFR1EKO	8.6	Yes	**	0.0071			OTULINEKO vs. OTULINEKO; TNFR1EKO	6.3	No	ns	0.0775			OTULINEKO vs. OTULINEKO; TNFR1EKO
Test details	Mean rank 1	Mean rank 2	Mean rank diff,	n1	n2		Test details	Mean rank 1	Mean rank 2	Mean rank diff,	n1	n2		Test details	Mean rank 1	Mean rank 2	Mean rank diff,	n1	n2		Test details	Mean rank 1	Mean rank 2	Mean rank diff,	n1	n2		Test details	Mean rank 1	Mean rank 2	Mean rank diff,	n1	n2		Test details	Mean rank 1	Mean rank 2	Mean rank diff,	n1	n2		Test details	Mean rank 1	Mean rank 2	Mean rank diff,	n1	n2		Test details
WT vs. OTULINEKO	5.2	9.5	-4.3	5	5		WT vs. OTULINEKO	7.2	11.8	-4.6	5	5		WT vs. OTULINEKO	6	11.5	-5.5	5	5		WT vs. OTULINEKO	7.8	12.6	-4.8	5	5		WT vs. OTULINEKO	7.4	12.6	-5.2	5	5		WT vs. OTULINEKO	7.4	12.6	-5.2	5	5		WT vs. OTULINEKO	4.3	13	-8.7	5	5		WT vs. OTULINEKO
WT vs. OTULINEKO; TNFR1EKO	5.2	9.3	-4.1	5	5		WT vs. OTULINEKO; TNFR1EKO	7.2	5	2.2	5	5		WT vs. OTULINEKO; TNFR1EKO	6	6.5	-0.5	5	5		WT vs. OTULINEKO; TNFR1EKO	7.8	3.6	4.2	5	5		WT vs. OTULINEKO; TNFR1EKO	7.4	4	3.4	5	5		WT vs. OTULINEKO; TNFR1EKO	7.4	4	3.4	5	5		WT vs. OTULINEKO; TNFR1EKO	4.3	6.7	-2.4	5	5		WT vs. OTULINEKO; TNFR1EKO
OTULINEKO vs. OTULINEKO; TNFR1EKO	9.5	9.3	0.2	5	5		OTULINEKO vs. OTULINEKO; TNFR1EKO	11.8	5	6.8	5	5		OTULINEKO vs. OTULINEKO; TNFR1EKO	11.5	6.5	5	5	5		OTULINEKO vs. OTULINEKO; TNFR1EKO	12.6	3.6	9	5	5		OTULINEKO vs. OTULINEKO; TNFR1EKO	12.6	4	8.6	5	5		OTULINEKO vs. OTULINEKO; TNFR1EKO	12.6	4	8.6	5	5		OTULINEKO vs. OTULINEKO; TNFR1EKO	13	6.7	6.3	5	5		OTULINEKO vs. OTULINEKO; TNFR1EKO
[truncated: 5 more columns]

## Sheet: 3a
Uncropped :
Replicates:

## Sheet: 3b
Uncropped:
Replicates:

## Sheet: 3c
Uncropped:
Replicates:

## Sheet: 3d
CDA1													CDA2														CDA3														CDA1 statistical analysis
		Medium	Medium	T	T	SZ	SZ	TSZ	TSZ	TZ	TZ				Medium	Medium	T	T	SZ	SZ	TSZ	TSZ	TZ	TZ				Medium	Medium	T	T	SZ	SZ	TSZ	TSZ	TZ	TZ				Number of families	1
WT	0	49	92.5	60.75	68.5	42.25	46.75	43.5	43.75	58.25	52.75		WT	0	52.75	46.75	50.25	69.75	48.25	63.75	73.25	81.5	68.25	88.75		WT	0	53.25	94.75	64	57.75	129.75	261.75	56.5	118	56.5	118				Number of comparisons per family	45
	2	75	127.25	81.5	91	62.5	70	163.75	105.5	75.5	60.75			2	73	68.75	67.25	89	59.5	88.5	84.5	94.75	88.25	109			2	68.75	104.25	76.25	70.25	141.5	277.75	79.5	133.5	79.5	133.5				Alpha	0.05
	4	83.25	134.25	90.5	98.5	69	74.75	226.5	199.25	82	65.75			4	77.75	76.5	70	93.75	63	92.5	91.5	99.75	97.5	122			4	66.5	109	78.75	72.5	144	278.75	116	138.25	116	138.25
	6	87.75	139	97.25	103	76.25	80.5	260	243.25	86.75	68			6	80.25	78.5	72.25	100.25	70.5	97.25	95	105.25	101.5	132.25			6	69.25	116	83	77	151.75	292.25	176.75	143	176.75	143				Dunn's multiple comparisons test	Mean rank diff,	Significant?	Summary	Adjusted P Value
	8	95.5	144.75	106	115.5	80.75	88.5	276.5	265.5	93	69.25			8	90.5	82	84.5	104.75	75.25	106.25	107.75	113	114.25	144.5			8	75	123.75	89.25	80.5	163.5	318.5	249.25	150.75	249.25	150.75				WT Medium vs. WT T	-2.154	No	ns	>0,9999	A-B
	10	101.25	143.5	116.25	128.25	88.75	89.25	285	275	101.75	76.25			10	96.75	91.25	94.25	117.5	82.5	118	126	127.75	118	162.25			10	74.25	142.25	98.25	88.75	178.5	342.25	333.75	167.75	333.75	167.75				WT Medium vs. WT SZ	17.88	No	ns	>0,9999	A-C
	12	108	146.25	125	135	96.75	98.5	289.5	280.25	113.5	82.75			12	110.75	106.25	108.5	133.25	92.75	126.25	154.75	148.5	137.75	174.75			12	82.5	154	110	97	195	362.25	429.25	190.75	429.25	190.75				WT Medium vs. WT TSZ	-49.88	Yes	*	0.0331	A-D
	14	109.75	152.75	132.5	138.5	104.75	110	299	282.25	126	89.25			14	125.5	116.25	122.25	151.5	103	139.5	199	182.75	155.25	197.25			14	91.75	169.25	125.75	109.25	212.5	383.5	505.75	226	505.75	226				WT Medium vs. WT TZ	19.58	No	ns	>0,9999	A-E
	16	113	153	141.25	144.75	114.5	120.5	298.25	283.5	137	93.75			16	133.25	130.25	136	169.75	116.25	155.25	262.75	229	170	214			16	102.5	190.5	142	117	230	401.5	563	264.25	563	264.25				WT Medium vs. OTULIN Medium	4.115	No	ns	>0,9999	A-F
	18	118.5	157.5	145.5	149	123.5	130.25	300	287.5	146.25	100.25			18	139.75	142	150.5	181	134	177	353.25	313.75	183	235.25			18	117.25	206	153.75	138.25	245.5	416	599	318	599	318				WT Medium vs. OTULIN T	-33.46	No	ns	>0,9999	A-G
	20	119.75	157	150.5	151.75	131.75	140	298.75	285	157.5	103.75			20	153	158.75	165	200.5	151.25	189	469	414.5	210.75	245.25			20	126.5	215.25	175.75	148.75	269.75	425.75	624.5	368.5	624.5	368.5				WT Medium vs. OTULIN SZ	-2.154	No	ns	>0,9999	A-H
	22	122.75	162.75	154.5	158.25	133.5	150.25	298.75	287	165.5	107.25			22	168.5	171.25	177.5	214.75	162.75	204.75	597.5	534.5	227.5	264			22	139.75	226.5	191.25	166	278.5	432.25	650.5	421	650.5	421				WT Medium vs. OTULIN TSZ	-62.58	Yes	**	0.001	A-I
	24	126	169	160	160	140.5	158.25	299	286.5	173.25	112			24	181.5	179.75	191	226.5	178.75	221.75	728.5	644.75	241.5	280.75			24	142.75	245.25	206.25	174.25	293	441.25	661.5	457.5	661.5	457.5				WT Medium vs. OTULIN TZ	-26.73	No	ns	>0,9999	A-J
OTULINEKO	0	58.75	72.5	101.5	87.75	60.75	68.5	63.25	98	48.75	140.5		OTULINEKO	0	67	59.25	66.25	66.25	180	202.25	212.25	212.25	77	77		OTULINEKO	0	225.5	92.25	66.75	287	69.25	42	208.5	113	69.25	42				WT T vs. WT SZ	20.04	No	ns	>0,9999	B-C
	2	88.25	95.75	142.75	112.75	81.5	91	206.5	193.75	64.5	165			2	85.25	65.75	83.25	83.25	201.75	224.25	243.75	243.75	97.25	97.25			2	240	100.5	76	313.25	85	65.5	287.25	145.75	85	65.5				WT T vs. WT TSZ	-47.73	No	ns	0.0556	B-D
	4	93.5	98.5	151.75	119.75	90.5	98.5	295.75	272.75	71.5	177.25			4	93	73.5	89.5	89.5	204.5	229	252.5	252.5	99.75	99.75			4	246.75	106.5	79.25	319.75	90.5	68.25	316.75	149.75	90.5	68.25				WT T vs. WT TZ	21.73	No	ns	>0,9999	B-E
	6	100.5	103.5	159.75	125	97.25	103	319.25	304	76.25	190			6	100.5	79.25	92.75	92.75	215.75	238.25	264	264	107.75	107.75			6	248.25	113	87.75	328.75	95.25	72.5	375.5	157.5	95.25	72.5				WT T vs. OTULIN Medium	6.269	No	ns	>0,9999	B-F
	8	104.5	110.5	167.25	133.75	106	115.5	328.25	312.5	81.5	202.25			8	101.75	89.5	110	110	236.5	258.75	274.5	274.5	115.25	115.25			8	269	123.75	95.5	349	105.5	74.25	432.75	161	105.5	74.25				WT T vs. OTULIN T	-31.31	No	ns	>0,9999	B-G
	10	106.5	114.75	176.25	144.25	116.25	128.25	330.5	318	90.75	208.75			10	116	102.25	124.75	124.75	265.25	280.75	294.25	294.25	126	126			10	283.75	139.5	101.25	369.5	117	84.5	503.5	176	117	84.5				WT T vs. OTULIN SZ	0	No	ns	>0,9999	B-H
	12	113.75	123.25	184.75	151	125	135	333.5	319.75	101	213.5			12	126	115.75	142.5	142.5	294.25	298.5	319	319	136.75	136.75			12	292.25	156.25	121.75	388.75	126.75	91.5	568.25	192.25	126.75	91.5				WT T vs. OTULIN TSZ	-60.42	Yes	**	0.0019	B-I
	14	116.25	131	193	161.25	132.5	138.5	333	320.75	110	223			14	137.5	133.75	167	167	318.75	316.75	351.5	351.5	151.5	151.5			14	308.25	170	131.5	406.25	139.75	101.75	623	221	139.75	101.75				WT T vs. OTULIN TZ	-24.58	No	ns	>0,9999	B-J
	16	125.5	137	196.25	165.75	141.25	144.75	334.25	321	112	223.25			16	153.25	152.25	185.25	185.25	340.25	334.75	398.25	398.25	166.25	166.25			16	321.75	187.75	145	418.25	152.75	112	673	267.25	152.75	112				WT SZ vs. WT TSZ	-67.77	Yes	***	0.0002	C-D
	18	132.25	144.25	204	173.75	145.5	149	338	320.75	123.25	232			18	171	173	201.75	201.75	353.25	347.25	466	466	176.75	176.75			18	333.75	208.75	159.25	433.25	161.25	117.5	692.25	327.25	161.25	117.5				WT SZ vs. WT TZ	1.692	No	ns	>0,9999	C-E
	20	136.5	148.75	208.5	176.25	150.5	151.75	336.5	320.75	129.5	235.75			20	184	187.25	221.25	221.25	370.5	369	546.25	546.25	188.25	188.25			20	347.5	223.25	184	441.5	185.25	129	714.75	405.75	185.25	129				WT SZ vs. OTULIN Medium	-13.77	No	ns	>0,9999	C-F
	22	145.25	153.25	215	183	154.5	158.25	338.25	327	141.25	240.5			22	195.75	206.75	239	239	378	389.25	633.5	633.5	195	195			22	363.75	233	206.25	454.5	195.5	139	720.25	475.25	195.5	139				WT SZ vs. OTULIN T	-51.35	Yes	*	0.023	C-G
	24	150	160.25	218.75	185.25	160	160	339.25	327.75	144.75	241.75			24	213.5	223	252.75	252.75	395	403.25	751.5	751.5	205.25	205.25			24	372.75	249.25	221	464.25	200.75	144.75	728	530	200.75	144.75				WT SZ vs. OTULIN SZ	-20.04	No	ns	>0,9999	C-H
																																									WT SZ vs. OTULIN TSZ	-80.46	Yes	****	<0,0001	C-I
																																									WT SZ vs. OTULIN TZ	-44.62	No	ns	0.1139	C-J
																																									WT TSZ vs. WT TZ	69.46	Yes	***	0.0001	D-E
CDA4													CDA5													CDA6															WT TSZ vs. OTULIN Medium	54	Yes	*	0.0116	D-F
		Medium	Medium	T	T	SZ	SZ	TSZ	TSZ	TZ	TZ				Medium	Medium	T	T	SZ	SZ	TSZ	TSZ	TZ	TZ				Medium	Medium	T	T	SZ	SZ	TSZ	TSZ	TZ	TZ				WT TSZ vs. OTULIN T	16.42	No	ns	>0,9999	D-G
WT	0	85	76	157	150.5	132.5	134.75	183.25	196.5	141.25	111.25		WT	0	31.5	40.75	53	74.25	42.75	44.5	126.25	177	44	44.5		WT	0	31.25	29.75	25.25	29.75	33.25	56.75	126.75	51	35	45				WT TSZ vs. OTULIN SZ	47.73	No	ns	0.0556	D-H
	2	100.25	89.75	176	174.5	161.25	163.25	226.75	243.5	167	134			2	45	61.75	75.75	101.75	55	58.25	171.25	220.75	64.25	56.5			2	62.75	57	41	53.75	51	94.75	168	80.25	64	65.25				WT TSZ vs. OTULIN TSZ	-12.69	No	ns	>0,9999	D-I
	4	106.5	96.75	184.25	186.75	176	176.5	247.5	275.25	176.5	138.25			4	50.25	70.75	82.75	112.5	61	65.75	199.5	249.75	73.75	64			4	66.75	59.25	45.25	58.25	61.25	100.25	186.75	90.25	63.75	69.5				WT TSZ vs. OTULIN TZ	23.15	No	ns	>0,9999	D-J
	6	109.5	104	196.25	192.25	196.75	184.75	300.75	331.75	187.75	152.25			6	57.5	81.75	101.25	132.75	67.75	75.5	231.5	285.5	82	72.75			6	69	59.5	54	59	67.75	103.5	215	106.5	66.25	73.5				WT TZ vs. OTULIN Medium	-15.46	No	ns	>0,9999	E-F
	8	120.25	114.25	213.75	197	213.25	193.25	357.25	393.75	193.5	158.75			8	65.5	91.25	114.5	155.5	74	84.5	271.75	332.25	86	77.5			8	73.5	64.75	61	70.5	69	104.5	238.25	121.75	72.75	77.75				WT TZ vs. OTULIN T	-53.04	Yes	*	0.0149	E-G
	10	126.75	124.5	224.75	206.5	228.75	200.75	410.75	443.25	204.25	170.25			10	73.75	96.75	133.75	174.75	79.25	98.75	326.75	377.25	99.75	88.5			10	78.75	71.75	69.5	75.5	77.75	110	267.25	136.5	79	81				WT TZ vs. OTULIN SZ	-21.73	No	ns	>0,9999	E-H
	12	135.75	131.25	241.25	219.75	251.75	206	452.5	485.75	213.25	183.25			12	81.25	108.75	144.75	195	85.25	109.5	353.25	418	115.25	96			12	81.5	74.75	74.25	86.25	87.5	114.75	302.25	159	80	85				WT TZ vs. OTULIN TSZ	-82.15	Yes	****	<0,0001	E-I
	14	142	140.25	252	220	267	212.75	488.75	523	225	190.25			14	88.25	117.25	160	211.75	89	120.75	388.75	456.25	125.5	104.75			14	85.5	77.25	85	89.75	94.75	117.25	328.25	181.5	86	90.75				WT TZ vs. OTULIN TZ	-46.31	No	ns	0.0776	E-J
	16	148.75	147	262.5	229.25	280.25	225.75	529.75	564.75	226.5	215			16	96	124.5	177.75	227.5	94	135	407.75	491.25	137.25	110.5			16	91	79.25	91.25	99.5	104.25	119.5	355.25	197.75	89.25	94				OTULIN Medium vs. OTULIN T	-37.58	No	ns	0.4944	F-G
	18	157.5	157.5	269	243	294.25	234.75	563.5	597.25	244	227.25			18	104	136.25	196.5	238.75	101.75	149.75	444.25	517.25	143	119.75			18	92.5	82.5	100.25	106.75	111.25	123.5	378.25	213.75	96	100.25				OTULIN Medium vs. OTULIN SZ	-6.269	No	ns	>0,9999	F-H
	20	168.5	164	289	252.5	319.75	239.75	594.5	626	253.75	239.75			20	111.25	144.25	210.75	255.25	110.25	159.75	467.5	540.5	156	125.25			20	94.5	85.25	110.75	114.25	120.75	125.75	397	231.75	97.25	105.75				OTULIN Medium vs. OTULIN TSZ	-66.69	Yes	***	0.0003	F-I
	22	175.25	174.75	298.75	260	328.5	257.25	625.75	648.25	257.75	251			22	120	154.25	217	269	120.25	170.75	491	559.75	160.5	134.75			22	100	87.5	117.25	122	129.25	132	416.75	248.75	101.75	111.75				OTULIN Medium vs. OTULIN TZ	-30.85	No	ns	>0,9999	F-J
	24	187	187.75	307.75	267.25	349.25	267.75	657.75	677.25	277.75	266			24	128	165.25	236	294	123.75	177.25	516.25	590.75	174	140.5			24	101.25	88	124.25	131	136.75	136	432.5	270.25	109.25	116				OTULIN T vs. OTULIN SZ	31.31	No	ns	>0,9999	G-H
OTULINEKO	0	79.5	96	182	147.5	349.25	267.75	254.25	199.25	103.75	150.25		OTULINEKO	0	32.75	37.25	40.5	43.75	85	43.75	117	151.75	49	82.75		OTULINEKO	0	15.75	14.75	43.25	49	21.5	32	62.75	120.25	33	27.5				OTULIN T vs. OTULIN TSZ	-29.12	No	ns	>0,9999	G-I
	2	92.25	113	215.5	175	150.25	144.75	304.25	243.75	119	171			2	48.75	57.25	65.75	60.5	107.25	70.5	154.75	192.75	75.5	115.75			2	37.75	25.5	66	78.5	54.25	46.5	81	149.5	52.25	42.25				OTULIN T vs. OTULIN TZ	6.731	No	ns	>0,9999	G-J
	4	100	120.75	233	190.25	181.25	173.25	320.25	289.5	128.75	186.25			4	52.75	60.5	75.75	65	115.5	80.5	192.25	218.75	79.5	127			4	38.25	28.25	71.75	83.25	56.5	50.5	97	176.5	54	44.75				OTULIN SZ vs. OTULIN TSZ	-60.42	Yes	**	0.0019	H-I
	6	106.5	130	248	206	197.25	181	338.5	347	141.25	194			6	57	67	84.75	70.5	132.75	89.25	230.75	257.75	87	138.75			6	41.25	32.75	79.25	89.75	59.5	50.25	111.75	206.5	59	49.5				OTULIN SZ vs. OTULIN TZ	-24.58	No	ns	>0,9999	H-J
	8	114.25	138.5	261.75	213.75	203	184.25	361	407.25	149.5	206.75			8	66.25	71.75	92.5	76	155.25	92.5	268.25	313	91.5	155			8	44.25	35.75	83.25	94.5	61	52.75	131.75	243.25	65.5	52.75				OTULIN TSZ vs. OTULIN TZ	35.85	No	ns	0.687	I-J
	10	119.75	147.25	271.5	226.25	211.25	197.5	380	469.25	158.25	218			10	70.25	76.5	102.5	78.75	174	101	305.75	367	98.5	170			10	46.75	39	88.5	103.75	61	57.25	156	282.5	72.5	58
	12	135.25	162.5	283.25	239.25	229	208	399.5	509.25	165.25	224.5			12	78.5	82.25	112.5	86.5	188.25	105.75	349.5	423	106	182.25			12	51	44.75	93.25	110.25	63.5	59.75	175.75	319.75	76.75	64.5				Test details	Mean rank 1	Mean rank 2	Mean rank diff,	n1	n2	Z
	14	145	168.75	294.5	250.5	237.5	215.5	415.5	551	175.5	229			14	89.5	84.25	119	92	215.25	115	377	463.25	112.75	193.5			14	54.75	48.5	102.75	117.75	65.5	60.5	202.5	356	85.25	70				WT Medium vs. WT T	51.96	54.12	-2.154	13	13	0.1458
	16	154.25	181.75	311	263.5	252.25	230.75	433.5	574.75	184.5	238.5			16	95.75	92.25	128.25	98.5	223.25	120	421.5	512.25	119.25	201.25			16	58.25	51.75	108.5	128.5	68.5	66.25	224	389.5	92	74.75				WT Medium vs. WT SZ	51.96	34.08	17.88	13	13	1.21
	18	163.5	193.5	319	280.5	256	245.25	450	604.25	193.5	255			18	100.25	98.25	141.25	104.25	246.5	125.25	446	546.75	124.75	209.25			18	61.25	56.5	115	137.75	71.25	70	244.25	414.25	99.5	80.75				WT Medium vs. WT TSZ	51.96	101.8	-49.88	13	13	3.376
	20	177.75	201.25	323	300.25	267.75	266.5	474	632.75	205.5	262.75			20	111	104.75	150.5	109.75	261.5	130.75	473.5	574.5	132	219.5			20	67.5	61.5	127.75	148.25	74	72.5	266	443	102.25	89.75				WT Medium vs. WT TZ	51.96	32.38	19.58	13	13	1.325
	22	186.5	218.75	335.5	315.25	278.5	273.75	502.75	660.5	220.5	271.25			22	114.75	108	162	116	275.75	137.75	493.25	607.25	138	224.5			22	70	67.25	133.25	155.75	76.75	78	278.75	466	107.5	97.5				WT Medium vs. OTULIN Medium	51.96	47.85	4.115	13	13	0.2785
	24	201.25	228.25	350.25	349.25	291.75	286.75	522.5	680.75	229.75	291.75			24	125	115.75	172.25	123.5	292.75	146.25	517	631.5	143.25	232.25			24	72	72.5	141	173.25	79.25	80.25	300.75	482.25	114	105.5				WT Medium vs. OTULIN T	51.96	85.42	-33.46	13	13	2.265
																																									WT Medium vs. OTULIN SZ	51.96	54.12	-2.154	13	13	0.1458
																																									WT Medium vs. OTULIN TSZ	51.96	114.5	-62.58	13	13	4.235
																																									WT Medium vs. OTULIN TZ	51.96	78.69	-26.73	13	13	1.809
																																									WT T vs. WT SZ	54.12	34.08	20.04	13	13	1.356
																																									WT T vs. WT TSZ	54.12	101.8	-47.73	13	13	3.23
																																									WT T vs. WT TZ	54.12	32.38	21.73	13	13	1.471
																																									WT T vs. OTULIN Medium	54.12	47.85	6.269	13	13	0.4243
																																									WT T vs. OTULIN T	54.12	85.42	-31.31	13	13	2.119
																																									WT T vs. OTULIN SZ	54.12	54.12	0	13	13	0
																																									WT T vs. OTULIN TSZ	54.12	114.5	-60.42	13	13	4.089
																																									WT T vs. OTULIN TZ	54.12	78.69	-24.58	13	13	1.663
																																									WT SZ vs. WT TSZ	34.08	101.8	-67.77	13	13	4.587
																																									WT SZ vs. WT TZ	34.08	32.38	1.692	13	13	0.1145
																																									WT SZ vs. OTULIN Medium	34.08	47.85	-13.77	13	13	0.9319
																																									WT SZ vs. OTULIN T	34.08	85.42	-51.35	13	13	3.475
																																									WT SZ vs. OTULIN SZ	34.08	54.12	-20.04	13	13	1.356
																																									WT SZ vs. OTULIN TSZ	34.08	114.5	-80.46	13	13	5.446
																																									WT SZ vs. OTULIN TZ	34.08	78.69	-44.62	13	13	3.02
																																									WT TSZ vs. WT TZ	101.8	32.38	69.46	13	13	4.701
																																									WT TSZ vs. OTULIN Medium	101.8	47.85	54	13	13	3.655
																																									WT TSZ vs. OTULIN T	101.8	85.42	16.42	13	13	1.111
																																									WT TSZ vs. OTULIN SZ	101.8	54.12	47.73	13	13	3.23
																																									WT TSZ vs. OTULIN TSZ	101.8	114.5	-12.69	13	13	0.859
																																									WT TSZ vs. OTULIN TZ	101.8	78.69	23.15	13	13	1.567
																																									WT TZ vs. OTULIN Medium	32.38	47.85	-15.46	13	13	1.046
																																									WT TZ vs. OTULIN T	32.38	85.42	-53.04	13	13	3.59
																																									WT TZ vs. OTULIN SZ	32.38	54.12	-21.73	13	13	1.471
																																									WT TZ vs. OTULIN TSZ	32.38	114.5	-82.15	13	13	5.56
																																									WT TZ vs. OTULIN TZ	32.38	78.69	-46.31	13	13	3.134
																																									OTULIN Medium vs. OTULIN T	47.85	85.42	-37.58	13	13	2.543
																																									OTULIN Medium vs. OTULIN SZ	47.85	54.12	-6.269	13	13	0.4243
																																									OTULIN Medium vs. OTULIN TSZ	47.85	114.5	-66.69	13	13	4.514
																																									OTULIN Medium vs. OTULIN TZ	47.85	78.69	-30.85	13	13	2.088
																																									OTULIN T vs. OTULIN SZ	85.42	54.12	31.31	13	13	2.119
																																									OTULIN T vs. OTULIN TSZ	85.42	114.5	-29.12	13	13	1.97
																																									OTULIN T vs. OTULIN TZ	85.42	78.69	6.731	13	13	0.4555
																																									OTULIN SZ vs. OTULIN TSZ	54.12	114.5	-60.42	13	13	4.089
																																									OTULIN SZ vs. OTULIN TZ	54.12	78.69	-24.58	13	13	1.663
																																									OTULIN TSZ vs. OTULIN TZ	114.5	78.69	35.85	13	13	2.426

## Sheet: 4a
Day	WT (n=20)	OTULINEKO (n=20)	OTULINEKO;Ripk1D138N/WT(n=20)	OTULINEKO;Ripk1D138N/D138N(n=15)
1	100	100	100	100
14	100	100	100	100
21	100	100	100	100
28	100	70	100	100
35	100	70	100	100
42	100	50	100	100
49	100	50	100	100
56	100	50	100	100
63	100	50	100	100
70	100	50	100	100
77	100	50	100	100
84	100	50	100	100
91	100	50	100	100
98	100	40	100	100
100	100	0	100	100

## Sheet: 4b
Mice/Genotype	WT (n=25)																									OTULINEKO(n=20)																				OTULINEKO;Ripk1D138N/WT(n=20)
Score	0	0	0	0	0	0	0	0	0	0	0	0	0	0	0	0	0	0	0	0	0	0	0	0	0	1	2	2	1	1	2	3	3	3	2	3	2	2	2	2	3	2	2	2	1	0	0	0	0
Number of families	1
Number of comparisons per family	3
Alpha	0.05
Dunn's multiple comparisons test	Mean rank diff,	Significant?	Summary	Adjusted P Value
OTULINEKO(n=20) vs. WT (n=25)	49.6	Yes	****	< 0,0001
OTULINEKO(n=20) vs. OTULINEKO;Ripk1D138N/WT(n=20)	40.35	Yes	****	< 0,0001
OTULINEKO(n=20) vs. OTULINEKO;Ripk1D138N/D138N(n=25)	49.6	Yes	****	< 0,0001
Test details	Mean rank 1	Mean rank 2	Mean rank diff,	n1	n2
OTULINEKO(n=20) vs. WT (n=25)	82.6	33	49.6	25	25
OTULINEKO(n=20) vs. OTULINEKO;Ripk1D138N/WT(n=20)	82.6	42.25	40.35	25	20
OTULINEKO(n=20) vs. OTULINEKO;Ripk1D138N/D138N(n=25)	82.6	33	49.6	25	25
[truncated: 41 more columns]

[truncated: 16 more sheets: 4e, 5a, 5b, 5e, 6a, 6b, 6e, 7a, 7b, 7e, 8a, 8b, 8e, TS1, TS2, Tabelle1]
